# Supplementary material for: Carotenoids as potential inhibitors of TNFα in COVID-19 treatment
Source: PLoS One. 2022 Dec 27;17(12):e0276538. doi: 10.1371/journal.pone.0276538 (PMC9794061; doi:10.1371/journal.pone.0276538)
Supplement: S1 Table — Carotenoids’ toxicity was calculated by T.E.S.T software. (XLSX) [file pone.0276538.s001.xlsx]

## Sheet: Supplementary Data 1
ID	Query	SmilesRan	Error	Exp_	Pred_Hierarchical clustering_	Pred_Single model_	Pred_Nearest neighbor_	Pred_Consensus_
C_HDLNSTQYXPTXMC-DVZIQSTHNA-N	C_HDLNSTQYXPTXMC-DVZIQSTHNA-N	[H]C(=C([H])C([H])=C(C([H])=C([H])C([H])=C(C([H])=C([H])C1=C(C(=O)C([H])(OC(=O)C([H])([H])[H])C([H])([H])C1(C([H])([H])[H])C([H])([H])[H])C([H])([H])[H])C([H])([H])[H])C([H])([H])[H])C([H])=C(C([H])=C([H])C([H])=C(C([H])=C([H])C2=C(C(=O)C([H])(OC(=O)C([H])([H])[H])C([H])([H])C2(C([H])([H])[H])C([H])([H])[H])C([H])([H])[H])C([H])([H])[H])C([H])([H])[H]		N/A	N/A	N/A	1	N/A
C_FAUPTMPFUUOOQV-PONOSZKINA-N	C_FAUPTMPFUUOOQV-PONOSZKINA-N	O=C1C(=C(C=CC(=CC=CC(=CC=CC=C(C=CC=C(C=CC2=C(C(=O)C(O)C2(C)C)C)C)C)C)C)C(C)(C)CC1O)C		N/A	0.99	0.99	1	0.99
(4E,6E,8E,10E,12E,14E,16E,18E,20E,22E,24E,26E,28E)-2,31-dimethoxy-2,6,10,14,19,23,27,31-octamethyl-3-dotriaconta-4,6,8,10,12,14,16,18,20,22,24,26,28-tridecaenone	(4E,6E,8E,10E,12E,14E,16E,18E,20E,22E,24E,26E,28E)-2,31-dimethoxy-2,6,10,14,19,23,27,31-octamethyl-3-dotriaconta-4,6,8,10,12,14,16,18,20,22,24,26,28-tridecaenone	[H]C(=C([H])C([H])=C(C([H])=C([H])C([H])=C(C([H])=C([H])C([H])=C(C([H])=C([H])C([H])([H])C(OC([H])([H])[H])(C([H])([H])[H])C([H])([H])[H])C([H])([H])[H])C([H])([H])[H])C([H])([H])[H])C([H])=C(C([H])=C([H])C([H])=C(C([H])=C([H])C([H])=C(C([H])=C([H])C(=O)C(OC([H])([H])[H])(C([H])([H])[H])C([H])([H])[H])C([H])([H])[H])C([H])([H])[H])C([H])([H])[H]		N/A	N/A	N/A	N/A	N/A
C_JGOKKZLOXUBOQC-CCPVQMKINA-N	C_JGOKKZLOXUBOQC-CCPVQMKINA-N	O=C(C=CC(=CC=CC(=CC=CC(=CC=CC=C(C=CC=C(C=CC=C(C)CCCC(O)(C)C)C)C)C)C)C)C(OC)(C)C		N/A	N/A	N/A	N/A	N/A
(4E,6E,8E,10E,12E,14E,16E,18E,20E,22E,24E,26E,28E)-31-hydroxy-2-methoxy-2,6,10,14,19,23,27,31-octamethyl-3-dotriaconta-4,6,8,10,12,14,16,18,20,22,24,26,28-tridecaenone	(4E,6E,8E,10E,12E,14E,16E,18E,20E,22E,24E,26E,28E)-31-hydroxy-2-methoxy-2,6,10,14,19,23,27,31-octamethyl-3-dotriaconta-4,6,8,10,12,14,16,18,20,22,24,26,28-tridecaenone	[H]OC(C([H])([H])[H])(C([H])([H])[H])C([H])([H])C([H])=C([H])C(=C([H])C([H])=C([H])C(=C([H])C([H])=C([H])C(=C([H])C([H])=C([H])C([H])=C(C([H])=C([H])C([H])=C(C([H])=C([H])C([H])=C(C([H])=C([H])C(=O)C(OC([H])([H])[H])(C([H])([H])[H])C([H])([H])[H])C([H])([H])[H])C([H])([H])[H])C([H])([H])[H])C([H])([H])[H])C([H])([H])[H])C([H])([H])[H]		N/A	N/A	N/A	N/A	N/A
C_KIFXLIDQNLMTHV-KYTIYTEMNA-N	C_KIFXLIDQNLMTHV-KYTIYTEMNA-N	OC(C=CC(=CC=CC(=CC=CC(=CC=CC=C(C=CC=C(C=CC1=C(C)CCC(O)C1(C)C)C)C)C)C)C)C(O)(C)C		N/A	N/A	N/A	N/A	N/A
C_ZMWZXRUZZKSPPM-UTRGVNQTNA-N	C_ZMWZXRUZZKSPPM-UTRGVNQTNA-N	OC1CC(=C(C=CC(=CC=CC(=CC=CC=C(C=CC=C(C=CC=C(C=CC(OC2OC(C)C(O)C(O)C2O)C(O)(C)C)C)C)C)C)C)C(C)(C)C1O)C		N/A	N/A	N/A	0.67	N/A
C_NABWPAWPERZCNH-ZBVNFZSQNA-N	C_NABWPAWPERZCNH-ZBVNFZSQNA-N	OC1CCC(=C(CCC(=CCCC(=CC=CC=C(C=CC=C(C)CCC=C(C)CCC=C(C)C)C)C)C)C1(C)C)C		N/A	0.99	0.99	1	1
C_MEPHITUHSGRCOU-GGKYTULYNA-N	C_MEPHITUHSGRCOU-GGKYTULYNA-N	OC1CCC(=C(CCC(=CCCC(=CC=CC=C(C)CCC=C(C)CCC=C(C)CCC=C(C)C)C)C)C1(C)C)C		N/A	0.97	0.97	1	0.98
C_GGFJHELADQVBIN-VTJOHGFFNA-N	C_GGFJHELADQVBIN-VTJOHGFFNA-N	OC1CCC(=C(CCC(=CCCC(=CC=CC=C(C=CC=C(C)CCC=C(C)CCC2OC2(C)C)C)C)C)C1(C)C)C		N/A	0.92	0.92	1	0.94
C_ZUECSZNFGDSAJE-WADUVYEXNA-N	C_ZUECSZNFGDSAJE-WADUVYEXNA-N	O=C1C(=C(C=CC(=CC=CC(=CC=CC=C(C=CC=C(C=CC=C(C=CC(OC)C(OC)(C)C)C)C)C)C)C)C(C)(C)CC1OC)C		N/A	N/A	N/A	N/A	N/A
C_CZVUBKOBPXNKSG-OVZHCKCYNA-N	C_CZVUBKOBPXNKSG-OVZHCKCYNA-N	O=C1C(=C(C=CC(=CC=CC(=CC=CC=C(C=CC=C(C=CC=C(C=CC(O)C(OC)(C)C)C)C)C)C)C)C(C)(C)CC1OC)C		N/A	N/A	N/A	N/A	N/A
C_YNDBJOCMPASMJA-ZCKCVCLNNA-N	C_YNDBJOCMPASMJA-ZCKCVCLNNA-N	O=C1C(=C(C=CC(=CC=CC(=CC=CC=C(C=CC=C(C=CC2=C(C)CCCC2(C)C)C)C)C)C)C(C)(C)C(O)C1)C		N/A	1.05	1.05	N/A	1.05
C_PTEUYSBQIGCBQB-URYKETKINA-N	C_PTEUYSBQIGCBQB-URYKETKINA-N	O=C1C(=C(C=CC(=CC=CC(=CC=CC=C(C=CC=C(C=CC2=C(C(=O)CC(O)C2(C)C)C)C)C)C)C)C(C)(C)CC1)C		N/A	1.06	1.06	1	1.04
C_FHWKCLRYHASIMG-MHRAPWMQNA-N	C_FHWKCLRYHASIMG-MHRAPWMQNA-N	O=C1C(=C(C=CC(=CC=CC(=CC=CC=C(C=CC=C(C=CC2=C(C(=O)C(O)C(O)C2(C)C)C)C)C)C)C)C(C)(C)CC1O)C		N/A	N/A	N/A	1	N/A
C_GCRJKTDIGQEUQY-SEYQYTBFNA-N	C_GCRJKTDIGQEUQY-SEYQYTBFNA-N	O=C1C(=C(C=CC(=CC=CC(=CC=CC=C(C=CC=C(C=CC2=C(C)CC(O)CC2(C)C)C)C)C)C)C(C)(C)C(O)C1O)C		N/A	0.87	0.87	1	0.91
C_LGXSSQZQYOIWOB-XVUFMRSNNA-N	C_LGXSSQZQYOIWOB-XVUFMRSNNA-N	O=C1C(=C(C=CC(=CC=CC(=CC=CC=C(C=CC=C(C=CC2=C(C(=O)C(O)C(O)C2(C)C)C)C)C)C)C)C(C)(C)CC1)C		N/A	0.94	0.94	1	0.96
C_UVPYSBFJYUREBT-IWTFSDIBNA-N	C_UVPYSBFJYUREBT-IWTFSDIBNA-N	OC(C=CC(=CC=CC(=CC=CC(=CC=CC=C(C=CC=C(C=CC1=C(C)CCCC1(C)C)C)C)C)C)C)C(C)C		N/A	N/A	N/A	N/A	N/A
C_OMKOWCZOYTTYAI-OWPBGTIHNA-N	C_OMKOWCZOYTTYAI-OWPBGTIHNA-N	OC1CCC(=C(C=CC(=CC=CC(=CC=CC=C(C=CC=C(C=CC=C(C=CC2OC2(C)C)C)C)C)C)C)C1(C)C)C		N/A	N/A	N/A	N/A	N/A
C_BEFSQYDMIIMPDP-ZDXQBWOGNA-N	C_BEFSQYDMIIMPDP-ZDXQBWOGNA-N	O=C(C=CC(=CC=CC(=CC=CC(=CC=CC=C(C=CC=C(C=CC=C(C=CC(O)C(O)(C)C)C)C)C)C)C)C)C(O)(C)C		N/A	N/A	N/A	N/A	N/A
23984-48-7	23984-48-7	O=C(C=CC(=CC=CC(=CC=CC(=CC=CC=C(C=CC=C(C=CC1=C(C)CCCC1(C)C)C)C)C)C)C)C(O)(C)C		N/A	N/A	N/A	N/A	N/A
223744-29-4	223744-29-4	OC(C)(C)C1CCC(O)(C)C1C=CC(=CC=CC(=CC=CC=C(C=CC=C(C=CC=C(C)CCC=C(C)C)C)C)C)C		N/A	N/A	N/A	N/A	N/A
72008-46-9	72008-46-9	[H]C([H])([H])C=1C(=O)C([H])([H])C([H])([H])C(C1C([H])([H])C([H])([H])C(=O)C([H])([H])[H])(C([H])([H])[H])C([H])([H])[H]		N/A	0.56	0.4	N/A	0.48
C_ATZSDDALXBKOQD-OAFLIELJNA-N	C_ATZSDDALXBKOQD-OAFLIELJNA-N	O=C1C(=C(C=CC(=CC=CC(=CC=CC=C(C=CC=C(C=CC2=C(C)CCCC2(C)C)C)C)C)C)C(C)(C)C(O)C1O)C		N/A	0.91	0.91	1	0.94
C_XZOKFDSILZVFJR-KZVMTMSWNA-N	C_XZOKFDSILZVFJR-KZVMTMSWNA-N	O=C1C(OC)=CC(C(C=CC(=CC=CC(=CC=CC=C(C=CC=C(C=CC2C(=CC(O)CC2(C)C)C)C)C)C)C)=C1C)(C)C		N/A	N/A	N/A	N/A	N/A
C_OLIAXBXWEYGVEK-DCHHKURBNA-N	C_OLIAXBXWEYGVEK-DCHHKURBNA-N	O=C1C(=C(C=CC(=CC=CC(=CC=CC=C(C=CC=C(C=CC2=C(C)CCC(O)C2(C)C)C)C)C)C)C(C)(C)C(O)C1O)C		N/A	0.86	0.86	1	0.91
C_MNKGOUOMGDXWPK-YDDLGYPNNA-N	C_MNKGOUOMGDXWPK-YDDLGYPNNA-N	O=C(C=CC(=CC=CC(=CC=CC(=CC=CC=C(C=CC=C(C=CC=C(C=CC(=O)C(OC)(C)C)C)C)C)C)C)C)C(OC)(C)C		N/A	N/A	N/A	N/A	N/A
C_UWWXORBDIRGAHF-YEBSZCJKNA-N	C_UWWXORBDIRGAHF-YEBSZCJKNA-N	O=C1C(=C(C=CC(=CC=CC(=CC=CC=C(C=CC=C(C=CC2=C(C(=O)CC(O)C2(C)C)C)C)C)C)C)C(C)(C)C(O)C1)C		N/A	0.99	0.99	1	0.99
C_YKKUKLUVLWQEBJ-HSSBHODRNA-N	C_YKKUKLUVLWQEBJ-HSSBHODRNA-N	O=C1C(=C(C=CC(=CC=CC(=CC=CC=C(C=CC=C(C=CC2=C(C(=O)C(O)C(O)C2(C)C)C)C)C)C)C)C(C)(C)C(O)C1O)C		N/A	N/A	N/A	1	N/A
C_MZAJLFGIMGOSAG-YMFMDPONNA-N	C_MZAJLFGIMGOSAG-YMFMDPONNA-N	O=CC=CC(=CC=CC(=CC=CC(=CC=CC=C(C=CC=C(C=CC=C(C=CC=O)C)C)C)C)C)C		N/A	N/A	N/A	N/A	N/A
C_MBLLNIOSKJLQAZ-LGSWQRKSNA-N	C_MBLLNIOSKJLQAZ-LGSWQRKSNA-N	O=CC(=CC=CC=C(C=CC=C(C=CC=C(C)CCC=C(C)C)C)C)C=CC=C(C=CC=C(C=CCC(OC)(C)C)C)C		N/A	N/A	N/A	N/A	N/A
C_AGJDGLNRBJNDSS-XGUSNRRUNA-N	C_AGJDGLNRBJNDSS-XGUSNRRUNA-N	O(C)C(C)(C)CCCC(=CCCC(=CC=CC(=CC=CC=C(C)CCC=C(C)CCC=C(C)CCC=C(C)C)C)C)C		N/A	N/A	N/A	0.67	N/A
C_BSRLPUSCNDHEKY-HASPIEIKNA-N	C_BSRLPUSCNDHEKY-HASPIEIKNA-N	O(C)C(C)(C)CCCC(=CCCC(=CCCC(=CC=CC=C(C)CCC=C(C)CCC=C(C)CCC=C(C)C)C)C)C		N/A	N/A	N/A	0.67	N/A
C_JLURGIFQNZBRAB-CJXMTMHDNA-N	C_JLURGIFQNZBRAB-CJXMTMHDNA-N	OC(C)(C)CC=CC(=CC=CC(=CC=CC(=CC=CC=C(C=CC=C(C=CC1=C(C)CCCC1(C)C)C)C)C)C)C		N/A	N/A	N/A	N/A	N/A
C_DKIOUIRUWIOCNQ-URKAQNBVNA-N	C_DKIOUIRUWIOCNQ-URKAQNBVNA-N	OC(C)(C)CCCC(=CCCC(=CCCC(=CC=CC=C(C=CC=C(C)CCC=C(C)CCCC(OC)(C)C)C)C)C)C		N/A	N/A	N/A	0.67	N/A
C_LTQAOQIVYLPNJB-KMYKPQSZNA-N	C_LTQAOQIVYLPNJB-KMYKPQSZNA-N	OC(C)(C)CCCC(=CCCC(=CC=CC(=CC=CC=C(C=CC=C(C=CC=C(C)CCCC(OC)(C)C)C)C)C)C)C		N/A	N/A	N/A	N/A	N/A
C_URTRBZLSOOJMOH-QAPWXVJQNA-N	C_URTRBZLSOOJMOH-QAPWXVJQNA-N	OC(C)(C)CCCC(=CCCC(=CCCC(=CC=CC=C(C=CC=C(C=CC=C(C)CCCC(OC)(C)C)C)C)C)C)C		N/A	N/A	N/A	N/A	N/A
C_CQOHINZSZJTFLS-FEBKVIDONA-N	C_CQOHINZSZJTFLS-FEBKVIDONA-N	OC(C)(C)CCCC(=CCCC(=CC=CC(=CC=CC=C(C)CCC=C(C)CCC=C(C)CCC=C(C)C)C)C)C		N/A	N/A	N/A	0.67	N/A
C_KBQFBNZDXFANLM-FECNPAFWNA-N	C_KBQFBNZDXFANLM-FECNPAFWNA-N	OC(C)(C)CCCC(=CCCC(=CCCC(=CC=CC=C(C)CCC=C(C)CCC=C(C)CCC=C(C)C)C)C)C		N/A	N/A	N/A	0.67	N/A
C_RFXBQLOSFSXIMN-URMRDFKVNA-N	C_RFXBQLOSFSXIMN-URMRDFKVNA-N	OC(C)(C)CCCC(=CCCC(=CC=CC(=CC=CC=C(C=CC=C(C=CC=C(C)CCC=C(C)C)C)C)C)C)C		N/A	N/A	N/A	N/A	N/A
C_PLJYVKKYUDKQLT-XFKJYHEFNA-N	C_PLJYVKKYUDKQLT-XFKJYHEFNA-N	OC(C)(C)CCCC(=CC=CC(=CC=CC(=CC=CC=C(C)CCC=C(C)CCC=C(C)CCC=C(C)C)C)C)C		N/A	N/A	N/A	N/A	N/A
C_YTGUIAOQSPZCKW-XWTZOUTINA-N	C_YTGUIAOQSPZCKW-XWTZOUTINA-N	OCC(=CC=CC(=CC=CC=C(C=CC=C(C=CC=C(C=CCC(OC1OC(CO)C(O)C(O)C1O)(C)C)C)C)C)C)C		N/A	0.55	0.55	N/A	0.55
C_GDDOLQIWKWQCPU-WTXAYMOSNA-N	C_GDDOLQIWKWQCPU-WTXAYMOSNA-N	C(=CC=C(C=CC=C(C)CCC=C(C)CCCC(C)C)C)C=C(C=CC=C(C)CCC=C(C)CCC=C(C)C)C		N/A	N/A	N/A	N/A	N/A
C_LYGOWMNSQUUWMI-NOASVPEQNA-N	C_LYGOWMNSQUUWMI-NOASVPEQNA-N	OC(CCC(=CCCC(=CCCC(=CC=CC=C(C=CC=C(C)CCC=C(C)CCC=C(C)C)C)C)C)C)C(O)(C)C		N/A	N/A	N/A	N/A	N/A
C_FPIZYJYTADQUJO-KLGGLCJPNA-N	C_FPIZYJYTADQUJO-KLGGLCJPNA-N	O=C1C(=C(C=CC(=CC=CC(=CC=CC=C(C=CC=C(C=CC=C(C=CC(O)C(O)(C)C)C)C)C)C)C)C(C)(C)CC1)C		N/A	N/A	N/A	N/A	N/A
C_FPIZYJYTADQUJO-HGJGOUPINA-N	C_FPIZYJYTADQUJO-HGJGOUPINA-N	O=C1C(=C(C=CC(=CC=CC(=CC=CC=C(C=CC=C(C=CC=C(C=CC(O)C(O)(C)C)C)C)C)C)C)C(C)(C)CC1)C		N/A	N/A	N/A	N/A	N/A
C_DBXCVRBPPRBFRM-PLKLGRONNA-N	C_DBXCVRBPPRBFRM-PLKLGRONNA-N	OC(C=CC(=CC=CC(=CC=CC(=CC=CC=C(C=CC=C(C=CC=C(C)CCC=C(C)C)C)C)C)C)C)C(O)(C)C		N/A	N/A	N/A	N/A	N/A
C_ZCUUKNCNGWTGFD-OUOOUFEBNA-N	C_ZCUUKNCNGWTGFD-OUOOUFEBNA-N	C(=CC=C(C)CCC=C(C)CCC=C(C)CCCC(C)C)C=C(C=CC=C(C)CCC=C(C)CCC=C(C)C)C		N/A	N/A	N/A	N/A	N/A
C_DYNBOHSNKKLWDJ-KEKOKYSKNA-N	C_DYNBOHSNKKLWDJ-KEKOKYSKNA-N	C(=CC=C(C)CCC=C(C)CCC=C(C)CCCC(C)C)C=C(C)CCC=C(C)CCC=C(C)CCC=C(C)C		N/A	N/A	N/A	N/A	N/A
C_NHKJSVKSSGKUCH-XILUKMICNA-N	C_NHKJSVKSSGKUCH-XILUKMICNA-N	C(=CC=C(C=CC=C(C)CCC=C(C)CCCC(C)C)C)C=C(C=CC=C(C=CC=C(C)CCC=C(C)C)C)C		N/A	N/A	N/A	N/A	N/A
C_AQUGAIXUCCPEFP-GYZMGTAENA-N	C_AQUGAIXUCCPEFP-GYZMGTAENA-N	C(=CC=C(C=CC=C(C=CC=C(C)CCCC(C)C)C)C)C=C(C=CC=C(C=CC=C(C)CCC=C(C)C)C)C		N/A	N/A	N/A	N/A	N/A
C_QEIVSWXZEWDIPZ-IQAIWTHGNA-N	C_QEIVSWXZEWDIPZ-IQAIWTHGNA-N	C(=CC=C(C=CC=C(C=CC=1C(=CC=C(C1C)C)C)C)C)C=C(C=CC=C(C=CC=C(C)CCCC(C)C)C)C		N/A	N/A	N/A	N/A	N/A
C_WVGXAWXOFYFVCL-HXUYHKCINA-N	C_WVGXAWXOFYFVCL-HXUYHKCINA-N	O=C(C=CC(=CC=CC(=CC=CC(=CC=CC=C(C=CC=C(C=CC1=C(C(=O)CCC1(C)C)C)C)C)C)C)C)C(C)C		N/A	N/A	N/A	N/A	N/A
C_XEFDTIKFOUOWQK-FQMRBFJQNA-N	C_XEFDTIKFOUOWQK-FQMRBFJQNA-N	C(=CC=C(C=CC=C(C=CC=C(C)CCC=C(C)C)C)C)C=C(C=CC=C(C=CC=C(C=CCC(C)C)C)C)C		N/A	N/A	N/A	N/A	N/A
C_RPYWOLOXAHTZJG-OCZSBANNNA-N	C_RPYWOLOXAHTZJG-OCZSBANNNA-N	OCC1OC(OC(C)(C)CC=CC(=CC=CC(=CC=CC(=CC=CC=C(C=CC=C(C=CC2=C(C)CC(O)CC2(C)C)C)C)C)C)C)C(O)C(O)C1O		N/A	N/A	N/A	0.67	N/A
C_QLXWCCHBGNMCPE-YPQZFDTMNA-N	C_QLXWCCHBGNMCPE-YPQZFDTMNA-N	OC1C(OC(C)C(O)C1O)OC(C)(C)CC=CC(=CC=CC(=CC=CC(=CC=CC=C(C=CC=C(C=CC2=C(C)CCCC2(C)C)C)C)C)C)C		N/A	N/A	N/A	0.67	N/A
C_UEHMCDLLWVHZJQ-OIMLOCMPNA-N	C_UEHMCDLLWVHZJQ-OIMLOCMPNA-N	OCC1OC(OC(C)(C)CC=CC(=CC=CC(=CC=CC(=CC=CC=C(C=CC=C(C=CC2=C(C)CCCC2(C)C)C)C)C)C)C)C(O)C(O)C1O		N/A	N/A	N/A	0.67	N/A
butanoic acid [(2R,3S,4S,5R,6S)-6-[(4E,6E,8E,10E,12E,14E,16E,18E,20E,22E,24E)-2,6,10,14,19,23-hexamethyl-25-(2,6,6-trimethyl-1-cyclohexenyl)pentacosa-4,6,8,10,12,14,16,18,20,22,24-undecaen-2-yl]oxy-3,4,5-trihydroxy-2-oxanyl]methyl ester	butanoic acid [(2R,3S,4S,5R,6S)-6-[(4E,6E,8E,10E,12E,14E,16E,18E,20E,22E,24E)-2,6,10,14,19,23-hexamethyl-25-(2,6,6-trimethyl-1-cyclohexenyl)pentacosa-4,6,8,10,12,14,16,18,20,22,24-undecaen-2-yl]oxy-3,4,5-trihydroxy-2-oxanyl]methyl ester	[H]OC1([H])C([H])(OC([H])(C([H])([H])OC(=O)C([H])([H])C([H])([H])C([H])([H])[H])C([H])(O[H])C1([H])O[H])OC(C([H])([H])[H])(C([H])([H])[H])C([H])([H])C([H])=C([H])C(=C([H])C([H])=C([H])C(=C([H])C([H])=C([H])C(=C([H])C([H])=C([H])C([H])=C(C([H])=C([H])C([H])=C(C([H])=C([H])C2=C(C([H])([H])[H])C([H])([H])C([H])([H])C([H])([H])C2(C([H])([H])[H])C([H])([H])[H])C([H])([H])[H])C([H])([H])[H])C([H])([H])…		N/A	N/A	N/A	0.67	N/A
C_OTHIIUCTNIRKIT-XWJYYVJYNA-N	C_OTHIIUCTNIRKIT-XWJYYVJYNA-N	[H]OC(C([H])([H])[H])(C([H])([H])[H])C([H])([H])C([H])([H])C([H])([H])C(=C([H])C([H])=C([H])C(=C([H])C([H])=C([H])C(=C([H])C([H])=C([H])C([H])=C(C([H])=C([H])C([H])=C(C([H])=C([H])C1=C(C(=O)C([H])([H])C([H])([H])C1(C([H])([H])[H])C([H])([H])[H])C([H])([H])[H])C([H])([H])[H])C([H])([H])[H])C([H])([H])[H])C([H])([H])[H])C([H])([H])[H]		N/A	N/A	N/A	N/A	N/A
C_JHBJWUHXPLBCSZ-JLGWONFINA-N	C_JHBJWUHXPLBCSZ-JLGWONFINA-N	C(=CC=C(C)CCC=C(C)CCC=C(C)CCCC(C)C)C=C(C=CC=C(C=CC=C(C)CCC=C(C)C)C)C		N/A	N/A	N/A	N/A	N/A
C_ZUVSYPZUKWNXBN-XILUKMICNA-N	C_ZUVSYPZUKWNXBN-XILUKMICNA-N	C(=CC=C(C=CC=C(C)CCC=C(C)CCCC(C)C)C)C=C(C=CC=C(C=CC=C(C)CCCC(C)C)C)C		N/A	N/A	N/A	N/A	N/A
C_RSHWQBOFCXCVAD-GYZMGTAENA-N	C_RSHWQBOFCXCVAD-GYZMGTAENA-N	C(=CC=C(C=CC=C(C=CC=C(C)CCCC(C)C)C)C)C=C(C=CC=C(C=CC=C(C)CCCC(C)C)C)C		N/A	N/A	N/A	N/A	N/A
C_ZYTNXYQYKBORNX-CATRKCNMNA-N	C_ZYTNXYQYKBORNX-CATRKCNMNA-N	OC(C=C(C)C)CC(=CC=CC(=CC=CC(=CC=CC=C(C=CC=C(C=CC=C(C)CC(O)C=C(C)C)C)C)C)C)C		N/A	N/A	N/A	N/A	N/A
(4E,6E,8E,10E,12E,14E,16E,18E,20E,22E,24E,26E)-2,6,10,14,19,23,27,31-octamethyldotriaconta-4,6,8,10,12,14,16,18,20,22,24,26-dodecaene-2,31-diol	(4E,6E,8E,10E,12E,14E,16E,18E,20E,22E,24E,26E)-2,6,10,14,19,23,27,31-octamethyldotriaconta-4,6,8,10,12,14,16,18,20,22,24,26-dodecaene-2,31-diol	[H]OC(C([H])([H])[H])(C([H])([H])[H])C([H])([H])C([H])=C([H])C(=C([H])C([H])=C([H])C(=C([H])C([H])=C([H])C(=C([H])C([H])=C([H])C([H])=C(C([H])=C([H])C([H])=C(C([H])=C([H])C([H])=C(C([H])([H])[H])C([H])([H])C([H])([H])C([H])([H])C(O[H])(C([H])([H])[H])C([H])([H])[H])C([H])([H])[H])C([H])([H])[H])C([H])([H])[H])C([H])([H])[H])C([H])([H])[H]		N/A	N/A	N/A	N/A	N/A
C_BILOSXOBCMTGNB-NHYFFIFRNA-N	C_BILOSXOBCMTGNB-NHYFFIFRNA-N	O=C(OC)C(=CC=CC(=CC=CC(=CC=CC=C(C=CC=C(C=CCC(OC1OC(CO)C(O)C(O)C1O)(C)C)C)C)C)C)C		N/A	0.71	0.71	0.33	0.59
C_WCJRTUFWFLRDJF-LVWOQOSMNA-N	C_WCJRTUFWFLRDJF-LVWOQOSMNA-N	O=C1C=CC(=C(C=CC(=CC=CC(=CC=CC=C(C=CC=C(C=CC=C(C=CCC(OC2OC(CO)C(O)C(O)C2O)(C)C)C)C)C)C)C)C1(C)C)C		N/A	N/A	N/A	0.67	N/A
55497-53-5	55497-53-5	[H]C(C([H])=C1C(=C([H])C([H])([H])C([H])([H])C1(C([H])([H])[H])C([H])([H])[H])C([H])([H])[H])=C([H])C([H])([H])[H]		N/A	0.72	0.74	N/A	0.73
302-79-4	302-79-4	[H]OC(=O)C([H])=C(C([H])=C([H])C([H])=C(C([H])=C([H])C1=C(C([H])([H])[H])C([H])([H])C([H])([H])C([H])([H])C1(C([H])([H])[H])C([H])([H])[H])C([H])([H])[H])C([H])([H])[H]		1	0.89	1.07	N/A	0.98
(6E,10E,14E,16E,18E,22E,26E)-2,6,10,14,19,23,27,31-octamethyldotriaconta-2,6,10,14,16,18,22,26,30-nonaene	(6E,10E,14E,16E,18E,22E,26E)-2,6,10,14,19,23,27,31-octamethyldotriaconta-2,6,10,14,16,18,22,26,30-nonaene	[H]C(=C([H])C([H])=C(C([H])([H])[H])C([H])([H])C([H])([H])C([H])=C(C([H])([H])[H])C([H])([H])C([H])([H])C([H])=C(C([H])([H])[H])C([H])([H])C([H])([H])C([H])=C(C([H])([H])[H])C([H])([H])[H])C([H])=C(C([H])([H])[H])C([H])([H])C([H])([H])C([H])=C(C([H])([H])[H])C([H])([H])C([H])([H])C([H])=C(C([H])([H])[H])C([H])([H])C([H])([H])C([H])=C(C([H])([H])[H])C([H])([H])[H]		N/A	N/A	N/A	N/A	N/A
62697-46-5	62697-46-5	[H]C(=C([H])C([H])=C(C([H])=C([H])C([H])=C(C([H])=C([H])C(=O)OC([H])([H])[H])C([H])([H])[H])C([H])([H])[H])C([H])=C(C([H])=C([H])C([H])=C(C([H])=C([H])C(=O)OC([H])([H])[H])C([H])([H])[H])C([H])([H])[H]		N/A	0.54	0.89	N/A	0.71
C_IMKFJOUBSRCEPD-DBTAAFGWNA-N	C_IMKFJOUBSRCEPD-DBTAAFGWNA-N	[H]C(=O)C([H])=C([H])C(=C([H])C([H])=C([H])C(=C([H])C([H])=C([H])C([H])=C(C([H])=C([H])C([H])=C(C([H])=C([H])C([H])=O)C([H])([H])[H])C([H])([H])[H])C([H])([H])[H])C([H])([H])[H]		N/A	0.83	0.83	N/A	0.83
63531-93-1	63531-93-1	[H]OC(=O)C([H])=C(C([H])=C([H])C([H])=C(C([H])=C([H])C1=C(C([H])([H])O[H])C([H])([H])C([H])([H])C([H])([H])C1(C([H])([H])[H])C([H])([H])[H])C([H])([H])[H])C([H])([H])[H]		N/A	0.74	0.9	N/A	0.82
38030-57-8	38030-57-8	[H]OC(=O)C([H])=C(C([H])=C([H])C([H])=C(C([H])=C([H])C1=C(C(=O)C([H])([H])C([H])([H])C1(C([H])([H])[H])C([H])([H])[H])C([H])([H])[H])C([H])([H])[H])C([H])([H])[H]		N/A	0.85	1	N/A	0.92
66592-72-1	66592-72-1	[H]OC(=O)C([H])=C(C([H])=C([H])C([H])=C(C([H])=C([H])C1=C(C([H])([H])[H])C([H])(O[H])C([H])([H])C([H])([H])C1(C([H])([H])[H])C([H])([H])[H])C([H])([H])[H])C([H])([H])[H]		N/A	0.82	0.89	N/A	0.85
C_PNUMJYSPLIEPOC-HMVWSLEHNA-N	C_PNUMJYSPLIEPOC-HMVWSLEHNA-N	OC1CC(=C(C=CC(=CC=CC(=CC=CC=C(C=CC=C(C=CC2=C(C)CC(OC3OC(C)C(O)C(O)C3O)CC2(C)C)C)C)C)C)C(C)(C)C1)C		N/A	N/A	N/A	0.67	N/A
34255-08-8	34255-08-8	O(C)C(C)(C)CC=CC(=CC=CC(=CC=CC(=CC=CC=C(C=CC=C(C=CC=C(C=CCC(OC)(C)C)C)C)C)C)C)C		N/A	N/A	N/A	N/A	N/A
C_WNSZZXFZFSZZEW-OFNACECSNA-N	C_WNSZZXFZFSZZEW-OFNACECSNA-N	C(C=CC(=CC=CC=C(C=CC=C(C=CC=1C(=CC=C(C1C)C)C)C)C)C)=CC=C(C=CCC(C=C(C)C)C)C		N/A	N/A	N/A	N/A	N/A
NOCAS_861975	NOCAS_861975	O=C1C(=C(C=CC(=CC=CC(=CC=CC=C(C=CC=C(C=CC2=C(C(=O)C(O)CC2(C)C)C)C)C)C)C)C(C)(C)CC1O)C		N/A	0.94	0.94	1	0.96
C_NHKJSVKSSGKUCH-DBWJSHEJNA-N	C_NHKJSVKSSGKUCH-DBWJSHEJNA-N	C(=CC=C(C=CC=C(C)CCC=C(C)CCCC(C)C)C)C=C(C=CC=C(C=CC=C(C)CCC=C(C)C)C)C		N/A	N/A	N/A	N/A	N/A
C_OJEVEZHRGJPFHO-MDAMUTRUNA-N	C_OJEVEZHRGJPFHO-MDAMUTRUNA-N	OC1C=C(C)C(C=CC=C(C=CC=C(C)CC=CC=C(C=CC=C(C=CC2=C(C)CC(O)CC2(C)C)C)C)C)C(C)(C)C1		N/A	N/A	N/A	N/A	N/A
C_PNUMJYSPLIEPOC-LWAYLJSRNA-N	C_PNUMJYSPLIEPOC-LWAYLJSRNA-N	OC1CC(=C(C=CC(=CC=CC(=CC=CC=C(C=CC=C(C=CC2=C(C)CC(OC3OC(C)C(O)C(O)C3O)CC2(C)C)C)C)C)C)C(C)(C)C1)C		N/A	N/A	N/A	0.67	N/A
502-65-8	502-65-8	C(=CC=C(C=CC=C(C=CC=C(C)CCC=C(C)C)C)C)C=C(C=CC=C(C=CC=C(C)CCC=C(C)C)C)C		N/A	N/A	N/A	N/A	N/A
C_KGEHWBLVZVNSQJ-LSWHINSZNA-N	C_KGEHWBLVZVNSQJ-LSWHINSZNA-N	OCC(=CC=CC=C(C=CC=C(C=CC=C(C)CCC=C(C)C)C)C)C=CC=C(C=CC=C(C)CCC=C(C)C)C		N/A	N/A	N/A	N/A	N/A
(2E,4E,6Z,8E,10E,12E,14E)-2,6,11,15-tetramethylhexadeca-2,4,6,8,10,12,14-heptaenedioic acid bis[(2S,3R,4S,5S,6R)-3,4,5-trihydroxy-6-[[(2R,3R,4S,5S,6R)-3,4,5-trihydroxy-6-(hydroxymethyl)-2-oxanyl]oxymethyl]-2-oxanyl] ester	(2E,4E,6Z,8E,10E,12E,14E)-2,6,11,15-tetramethylhexadeca-2,4,6,8,10,12,14-heptaenedioic acid bis[(2S,3R,4S,5S,6R)-3,4,5-trihydroxy-6-[[(2R,3R,4S,5S,6R)-3,4,5-trihydroxy-6-(hydroxymethyl)-2-oxanyl]oxymethyl]-2-oxanyl] ester	[H]OC([H])([H])C1([H])OC([H])(OC([H])([H])C2([H])OC([H])(OC(=O)C(=C([H])C([H])=C([H])C(=C([H])C([H])=C([H])C([H])=C(C([H])=C([H])C([H])=C(C(=O)OC3([H])OC([H])(C([H])([H])OC4([H])OC([H])(C([H])([H])O[H])C([H])(O[H])C([H])(O[H])C4([H])O[H])C([H])(O[H])C([H])(O[H])C3([H])O[H])C([H])([H])[H])C([H])([H])[H])C([H])([H])[H])C([H])([H])[H])C([H])(O[H])C([H])(O[H])C2([H])O[H])C([H])(O[H])C([H])(O[H])C1([H…		N/A	N/A	N/A	0.33	N/A
C_VJASLAGEYVTOGS-HQYBGHQXNA-N	C_VJASLAGEYVTOGS-HQYBGHQXNA-N	C(=CC=C(C=CC=C(C=CC=1C(=CC=C(C1C)C)C)C)C)C=C(C=CC=C(C=CC=C(C)CCC=C(C)C)C)C		N/A	N/A	N/A	N/A	N/A
NOCAS_861975	NOCAS_861975	O=C1C(=C(C=CC(=CC=CC(=CC=CC=C(C=CC=C(C=CC2=C(C(=O)C(O)CC2(C)C)C)C)C)C)C)C(C)(C)CC1O)C		N/A	0.94	0.94	1	0.96
hexadecanoic acid [(2E,4Z,6E,8E)-3,7-dimethyl-9-(2,6,6-trimethyl-1-cyclohexenyl)nona-2,4,6,8-tetraenyl] ester	hexadecanoic acid [(2E,4Z,6E,8E)-3,7-dimethyl-9-(2,6,6-trimethyl-1-cyclohexenyl)nona-2,4,6,8-tetraenyl] ester	[H]C(C([H])=C(C([H])=C([H])C1=C(C([H])([H])[H])C([H])([H])C([H])([H])C([H])([H])C1(C([H])([H])[H])C([H])([H])[H])C([H])([H])[H])=C([H])C(=C([H])C([H])([H])OC(=O)C([H])([H])C([H])([H])C([H])([H])C([H])([H])C([H])([H])C([H])([H])C([H])([H])C([H])([H])C([H])([H])C([H])([H])C([H])([H])C([H])([H])C([H])([H])C([H])([H])C([H])([H])[H])C([H])([H])[H]		N/A	0.78	0.78	0.67	0.74
472-86-6	472-86-6	[H]C(=O)C([H])=C(C([H])=C([H])C([H])=C(C([H])=C([H])C1=C(C([H])([H])[H])C([H])([H])C([H])([H])C([H])([H])C1(C([H])([H])[H])C([H])([H])[H])C([H])([H])[H])C([H])([H])[H]		N/A	0.7	0.89	N/A	0.8
540-05-6	540-05-6	C(=CC=C(C)CCC=C(C)CCC=C(C)CCC=C(C)C)C=C(C=CC=C(C)CCC=C(C)CCC=C(C)C)C		N/A	N/A	N/A	N/A	N/A
C_KDAAEIFGIUMDOQ-HSINWOJXNA-N	C_KDAAEIFGIUMDOQ-HSINWOJXNA-N	O=C1C(O)CC(C)(C)C(C=CC(=CC=CC(=CC=CC=C(C=CC=C(C=CC2C(C(=O)C(O)CC2(C)C)C)C)C)C)C)C1C		N/A	0.9	0.9	1	0.94
C_CYJSOHOPVZDWOP-KETXILNHNA-N	C_CYJSOHOPVZDWOP-KETXILNHNA-N	OC1C=C(C)C(C=CC=C(C=CC(=CC=CC=C(C=CC=C(C=CC2=C(C)CC(O)CC2(C)C)C)C)C)C)C(C)(C)C1		N/A	1.04	1.04	N/A	1.04
C_PNUMJYSPLIEPOC-WNAKUXQZNA-N	C_PNUMJYSPLIEPOC-WNAKUXQZNA-N	OC1CC(=C(C=CC(=CC=CC(=CC=CC=C(C=CC=C(C=CC2=C(C)CC(OC3OC(C)C(O)C(O)C3O)CC2(C)C)C)C)C)C)C(C)(C)C1)C		N/A	N/A	N/A	0.67	N/A
C_BIAXCAJWQUJNIG-ORLLMMEZNA-N	C_BIAXCAJWQUJNIG-ORLLMMEZNA-N	OC1C(OC(C)C(O)C1O)OC2CC(=C(C=CC(=CC=CC(=CC=CC=C(C=CC=C(C=CC3=C(C)CC(OC4OC(C)C(O)C(O)C4O)CC3(C)C)C)C)C)C)C(C)(C)C2)C		N/A	N/A	N/A	0.67	N/A
1263-54-3	1263-54-3	[H]OC1([H])C([H])([H])C2(OC2(C([H])=C([H])C(=C([H])C([H])=C([H])C(=C([H])C([H])=C([H])C([H])=C(C([H])=C([H])C([H])=C(C([H])=C([H])C34OC4(C([H])([H])[H])C([H])([H])C([H])(O[H])C([H])([H])C3(C([H])([H])[H])C([H])([H])[H])C([H])([H])[H])C([H])([H])[H])C([H])([H])[H])C([H])([H])[H])C(C([H])([H])[H])(C([H])([H])[H])C1([H])[H])C([H])([H])[H]		N/A	N/A	N/A	1	N/A
68-26-8	68-26-8	OCC=C(C=CC=C(C=CC1=C(C)CCCC1(C)C)C)C		0	0.81	1.02	N/A	0.92
302-79-4	302-79-4	[H]OC(=O)C([H])=C(C([H])=C([H])C([H])=C(C([H])=C([H])C1=C(C([H])([H])[H])C([H])([H])C([H])([H])C([H])([H])C1(C([H])([H])[H])C([H])([H])[H])C([H])([H])[H])C([H])([H])[H]		1	0.89	1.07	N/A	0.98
NOCAS_864522	NOCAS_864522	[H]OC1([H])C([H])([H])C(O[H])(C(=C=C([H])C(=C([H])C([H])=C([H])C(=C([H])C([H])=C([H])C([H])=C(C([H])=C([H])C([H])=C(C([H])=C([H])C23OC3(C([H])([H])[H])C([H])([H])C([H])(O[H])C([H])([H])C2(C([H])([H])[H])C([H])([H])[H])C([H])([H])[H])C([H])([H])[H])C([H])([H])[H])C([H])([H])[H])C(C([H])([H])[H])(C([H])([H])[H])C1([H])[H])C([H])([H])[H]		N/A	N/A	N/A	1	N/A
502-65-8	502-65-8	C(=CC=C(C=CC=C(C=CC=C(C)CCC=C(C)C)C)C)C=C(C=CC=C(C=CC=C(C)CCC=C(C)C)C)C		N/A	N/A	N/A	N/A	N/A
C_KGEHWBLVZVNSQJ-AGUWHANANA-N	C_KGEHWBLVZVNSQJ-AGUWHANANA-N	OCC(=CC=CC=C(C=CC=C(C=CC=C(C)CCC=C(C)C)C)C)C=CC=C(C=CC=C(C)CCC=C(C)C)C		N/A	N/A	N/A	N/A	N/A
NOCAS_859245	NOCAS_859245	OC1C=C(C)C(C=CC(=CC=CC(=CC=CC=C(C=CC=C(C=CC2=C(C)CC(O)CC2(C)C)C)C)C)C)C(C)(C)C1		N/A	1.05	1.05	N/A	1.05
C_VJASLAGEYVTOGS-POGHCZCGNA-N	C_VJASLAGEYVTOGS-POGHCZCGNA-N	C(=CC=C(C=CC=C(C=CC=1C(=CC=C(C1C)C)C)C)C)C=C(C=CC=C(C=CC=C(C)CCC=C(C)C)C)C		N/A	N/A	N/A	N/A	N/A
C_VJASLAGEYVTOGS-QRRAIWHDNA-N	C_VJASLAGEYVTOGS-QRRAIWHDNA-N	C(=CC=C(C=CC=C(C=CC=1C(=CC=C(C1C)C)C)C)C)C=C(C=CC=C(C=CC=C(C)CCC=C(C)C)C)C		N/A	N/A	N/A	N/A	N/A
NOCAS_861975	NOCAS_861975	O=C1C(=C(C=CC(=CC=CC(=CC=CC=C(C=CC=C(C=CC2=C(C(=O)C(O)CC2(C)C)C)C)C)C)C)C(C)(C)CC1O)C		N/A	0.94	0.94	1	0.96
C_TZVLSBKJAVHHRO-YEVGYXBGNA-N	C_TZVLSBKJAVHHRO-YEVGYXBGNA-N	O=C(C1=C(C=CC(=CC=CC(=CC=CC=C(C=CC=C(C=CC23OC3(C)CC(O)CC2(C)C)C)C)C)C)C(C)(C)CC1OC)C		N/A	N/A	N/A	1	N/A
C_YLUSVJDFTAATNS-BMUGEAQYNA-N	C_YLUSVJDFTAATNS-BMUGEAQYNA-N	OC1CC2(OC(C=C2C(C)(C)C1)C(=CC=CC(=CC=CC=C(C=CC=C(C)C3OC4(C(=C3)C(C)(C)CC(O)C4)C)C)C)C)C		N/A	1.01	1.01	0.67	0.89
C_ZVKXPPXCNUMUOR-QKPVSAJLNA-N	C_ZVKXPPXCNUMUOR-QKPVSAJLNA-N	[H]OC1([H])C([H])([H])C(O[H])(C(=C=C([H])C(=C([H])C([H])=C([H])C(=C([H])C([H])=C([H])C([H])=C(C([H])=C([H])C([H])=C(C([H])([H])[H])C2([H])OC3(C(=C2[H])C(C([H])([H])[H])(C([H])([H])[H])C([H])([H])C([H])(O[H])C3([H])[H])C([H])([H])[H])C([H])([H])[H])C([H])([H])[H])C([H])([H])[H])C(C([H])([H])[H])(C([H])([H])[H])C1([H])[H])C([H])([H])[H]		N/A	0.93	0.93	0.67	0.84
C_IFYMEZNJCAQUME-LQOJECNQNA-N	C_IFYMEZNJCAQUME-LQOJECNQNA-N	[H]OC1([H])C([H])([H])C(=C(C([H])=C([H])C(=C([H])C([H])=C([H])C(=C([H])C([H])=C([H])C([H])=C(C([H])=C([H])C([H])=C(C([H])([H])[H])C2([H])OC3(C(=C2[H])C(C([H])([H])[H])(C([H])([H])[H])C([H])([H])C([H])(O[H])C3([H])[H])C([H])([H])[H])C([H])([H])[H])C([H])([H])[H])C([H])([H])[H])C(C([H])([H])[H])(C([H])([H])[H])C1([H])[H])C([H])([H])[H]		N/A	0.99	0.99	1	1
1912-50-1	1912-50-1	OC1CC2(OC(C=C2C(C)(C)C1)C(=CC=CC(=CC=CC=C(C=CC=C(C=CC34OC4(C)CC(O)CC3(C)C)C)C)C)C)C		N/A	N/A	N/A	1	N/A
C_WWUKNXCHIOGECP-LFBUNLOHNA-N	C_WWUKNXCHIOGECP-LFBUNLOHNA-N	OC1CC2(OC(C=C2C(C)(C)C1)C(=CC=CC(=CC=CC=C(C=CC=C(C=CC3(O)C(O)(C)CC(O)CC3(C)C)C)C)C)C)C		N/A	0.8	0.8	0.67	0.76
C_YLUSVJDFTAATNS-XRCNDUPXNA-N	C_YLUSVJDFTAATNS-XRCNDUPXNA-N	OC1CC2(OC(C=C2C(C)(C)C1)C(=CC=CC(=CC=CC=C(C=CC=C(C)C3OC4(C(=C3)C(C)(C)CC(O)C4)C)C)C)C)C		N/A	1.01	1.01	0.67	0.89
C_YLUSVJDFTAATNS-YLIUJCRWNA-N	C_YLUSVJDFTAATNS-YLIUJCRWNA-N	OC1CC2(OC(C=C2C(C)(C)C1)C(=CC=CC(=CC=CC=C(C=CC=C(C)C3OC4(C(=C3)C(C)(C)CC(O)C4)C)C)C)C)C		N/A	1.01	1.01	0.67	0.89
C_ZVKXPPXCNUMUOR-OWGOFZEFNA-N	C_ZVKXPPXCNUMUOR-OWGOFZEFNA-N	[H]OC1([H])C([H])([H])C(O[H])(C(=C=C([H])C(=C([H])C([H])=C([H])C(=C([H])C([H])=C([H])C([H])=C(C([H])=C([H])C([H])=C(C([H])([H])[H])C2([H])OC3(C(=C2[H])C(C([H])([H])[H])(C([H])([H])[H])C([H])([H])C([H])(O[H])C3([H])[H])C([H])([H])[H])C([H])([H])[H])C([H])([H])[H])C([H])([H])[H])C(C([H])([H])[H])(C([H])([H])[H])C1([H])[H])C([H])([H])[H]		N/A	0.93	0.93	0.67	0.84
C_IFYMEZNJCAQUME-WKKRXZMHNA-N	C_IFYMEZNJCAQUME-WKKRXZMHNA-N	[H]OC1([H])C([H])([H])C(=C(C([H])=C([H])C(=C([H])C([H])=C([H])C(=C([H])C([H])=C([H])C([H])=C(C([H])=C([H])C([H])=C(C([H])([H])[H])C2([H])OC3(C(=C2[H])C(C([H])([H])[H])(C([H])([H])[H])C([H])([H])C([H])(O[H])C3([H])[H])C([H])([H])[H])C([H])([H])[H])C([H])([H])[H])C([H])([H])[H])C(C([H])([H])[H])(C([H])([H])[H])C1([H])[H])C([H])([H])[H]		N/A	0.99	0.99	1	1
1912-50-1	1912-50-1	OC1CC2(OC(C=C2C(C)(C)C1)C(=CC=CC(=CC=CC=C(C=CC=C(C=CC34OC4(C)CC(O)CC3(C)C)C)C)C)C)C		N/A	N/A	N/A	1	N/A
C_WWUKNXCHIOGECP-SSUXVBJWNA-N	C_WWUKNXCHIOGECP-SSUXVBJWNA-N	OC1CC2(OC(C=C2C(C)(C)C1)C(=CC=CC(=CC=CC=C(C=CC=C(C=CC3(O)C(O)(C)CC(O)CC3(C)C)C)C)C)C)C		N/A	0.8	0.8	0.67	0.76
NOCAS_862061	NOCAS_862061	C(=CC=C(C=CC=C(C)CCC=C(C)CCC=C(C)C)C)C=C(C=CC=C(C=CC=C(C)CCC=C(C)C)C)C		N/A	N/A	N/A	N/A	N/A
NOCAS_862061	NOCAS_862061	C(=CC=C(C=CC=C(C)CCC=C(C)CCC=C(C)C)C)C=C(C=CC=C(C=CC=C(C)CCC=C(C)C)C)C		N/A	N/A	N/A	N/A	N/A
60026-24-6	60026-24-6	[H]OC([H])(C([H])([H])[H])C([H])([H])C([H])=C1C(=C([H])C(=O)C([H])([H])C1(C([H])([H])[H])C([H])([H])[H])C([H])([H])[H]		N/A	0.92	0.76	N/A	0.84
C_SWYRVCGNMNAFEK-GEWVZIAPNA-N	C_SWYRVCGNMNAFEK-GEWVZIAPNA-N	[H]OC([H])([H])C1([H])OC([H])(OC([H])(C([H])=C([H])C2(O[H])C(=C([H])C(=O)C([H])([H])C2(C([H])([H])[H])C([H])([H])[H])C([H])([H])[H])C([H])([H])[H])C([H])(O[H])C([H])(O[H])C1([H])O[H]		N/A	0.46	0.41	0.67	0.51
140460-59-9	140460-59-9	O=C1C=C(C)C(C=CC(=CC=CC(=CC=CC=C(C=CC=C(C=CC2C(=CC(O)CC2(C)C)C)C)C)C)C)C(C)(C)C1		N/A	N/A	N/A	N/A	N/A
140460-59-9	140460-59-9	O=C1C=C(C)C(C=CC(=CC=CC(=CC=CC=C(C=CC=C(C=CC2C(=CC(O)CC2(C)C)C)C)C)C)C)C(C)(C)C1		N/A	N/A	N/A	N/A	N/A
502-65-8	502-65-8	C(=CC=C(C=CC=C(C=CC=C(C)CCC=C(C)C)C)C)C=C(C=CC=C(C=CC=C(C)CCC=C(C)C)C)C		N/A	N/A	N/A	N/A	N/A
C_VJASLAGEYVTOGS-AQWUBMRXNA-N	C_VJASLAGEYVTOGS-AQWUBMRXNA-N	C(=CC=C(C=CC=C(C=CC=1C(=CC=C(C1C)C)C)C)C)C=C(C=CC=C(C=CC=C(C)CCC=C(C)C)C)C		N/A	N/A	N/A	N/A	N/A
C_YYTSETXZSCJYBQ-MREARDDSNA-N	C_YYTSETXZSCJYBQ-MREARDDSNA-N	O=C(C=CC(=CC=CC(=CC=CC=C(C=CC=C(C=CC12OC2(C)CCCC1(C)C)C)C)C)C)C3(C)CCCC3(C)C		N/A	N/A	N/A	1	N/A
C_VEIYFRCLVGFITE-NGEXCAMBNA-N	C_VEIYFRCLVGFITE-NGEXCAMBNA-N	[H]OC1([H])C(=C(C#CC(=C([H])C([H])=C([H])C(=C([H])C([H])=C([H])C([H])=C(C([H])=C([H])C([H])=C(C([H])=C([H])C2=C(C([H])([H])[H])C([H])(O[H])C([H])(O[H])C([H])([H])C2(C([H])([H])[H])C([H])([H])[H])C([H])([H])[H])C([H])([H])[H])C([H])([H])[H])C([H])([H])[H])C(C([H])([H])[H])(C([H])([H])[H])C([H])([H])C1([H])O[H])C([H])([H])[H]		N/A	0.77	0.77	0.67	0.74
C_RRFDBXIHLUIYPE-LBZBKRPCNA-N	C_RRFDBXIHLUIYPE-LBZBKRPCNA-N	[H]OC1([H])C(=C(C#CC(=C([H])C([H])=C([H])C(=C([H])C([H])=C([H])C([H])=C(C([H])=C([H])C([H])=C(C#CC2=C(C([H])([H])[H])C([H])(O[H])C([H])(O[H])C([H])([H])C2(C([H])([H])[H])C([H])([H])[H])C([H])([H])[H])C([H])([H])[H])C([H])([H])[H])C([H])([H])[H])C(C([H])([H])[H])(C([H])([H])[H])C([H])([H])C1([H])O[H])C([H])([H])[H]		N/A	N/A	N/A	N/A	N/A
C_UZPCBWJIJGGVKL-CMOBWZCBNA-N	C_UZPCBWJIJGGVKL-CMOBWZCBNA-N	[H]OC1([H])C(=C(C#CC(=C([H])C([H])=C([H])C(=C([H])C([H])=C([H])C([H])=C(C([H])=C([H])C([H])=C(C#CC2=C(C([H])([H])[H])C([H])([H])C([H])(O[H])C([H])([H])C2(C([H])([H])[H])C([H])([H])[H])C([H])([H])[H])C([H])([H])[H])C([H])([H])[H])C([H])([H])[H])C(C([H])([H])[H])(C([H])([H])[H])C([H])([H])C1([H])O[H])C([H])([H])[H]		N/A	N/A	N/A	N/A	N/A
C_UZPCBWJIJGGVKL-HIAMXBCKNA-N	C_UZPCBWJIJGGVKL-HIAMXBCKNA-N	[H]OC1([H])C(=C(C#CC(=C([H])C([H])=C([H])C(=C([H])C([H])=C([H])C([H])=C(C([H])=C([H])C([H])=C(C#CC2=C(C([H])([H])[H])C([H])([H])C([H])(O[H])C([H])([H])C2(C([H])([H])[H])C([H])([H])[H])C([H])([H])[H])C([H])([H])[H])C([H])([H])[H])C([H])([H])[H])C(C([H])([H])[H])(C([H])([H])[H])C([H])([H])C1([H])O[H])C([H])([H])[H]		N/A	N/A	N/A	N/A	N/A
547-23-9	547-23-9	C(=CC=C(C=CC=C(C=CC1=C(C)CCCC1(C)C)C)C)C=C(C=CC=C(C=CC=C(C=CC=C(C)C)C)C)C		N/A	N/A	N/A	N/A	N/A
C_YYAZSYBBIFIQJT-PLMZIMFENA-N	C_YYAZSYBBIFIQJT-PLMZIMFENA-N	OC1CC(=C(C=CC(=CC=CC(=CC=CC=C(C=CC=C(C=CC=C(C=CC=C(C)C)C)C)C)C)C)C(C)(C)C1)C		N/A	N/A	N/A	N/A	N/A
C_GBDITKZBAOCLPE-JMIDZETMNA-N	C_GBDITKZBAOCLPE-JMIDZETMNA-N	O=C(C=C(O)C(=CC=CC(=CC=CC=C(C=CC=C(C=CC12OC(CC1(O)C)CC2(C)C)C)C)C)C)C3(C)CC(O)CC3(C)C		N/A	0.82	0.82	1	0.88
C_SXOGJBMNSIHZFB-QIWUJXSTNA-N	C_SXOGJBMNSIHZFB-QIWUJXSTNA-N	O=C1OC(C=C1C=CC2(O)C(=CC(=O)CC2(C)C)C)=CC(=CC=CC=CC=C(C=C=C3C(O)(C)CC(OC(=O)C)CC3(C)C)C)C		N/A	1.06	1.06	0.67	0.93
C_BOVRCQYBOHNUIF-NQLWXGGONA-N	C_BOVRCQYBOHNUIF-NQLWXGGONA-N	OC(C=CC(=CC=CC(=CC=CC(=CC=CC=C(C=CC=C(C=CC1=C(C)C(O)C(O)CC1(C)C)C)C)C)C)C)C(O)(C)C		N/A	N/A	N/A	N/A	N/A
C_BHCRLQHBUDRLQM-NJFIVVKRNA-N	C_BHCRLQHBUDRLQM-NJFIVVKRNA-N	OC1C(=C(C=CC(=CC=CC(=CC=CC=C(C=CC=C(C=CC2=C(C)C(O)C(O)CC2(C)C)C)C)C)C)C(C)(C)CC1O)C		N/A	0.72	0.72	1	0.82
C_BHCRLQHBUDRLQM-SPJRJFGRNA-N	C_BHCRLQHBUDRLQM-SPJRJFGRNA-N	OC1C(=C(C=CC(=CC=CC(=CC=CC=C(C=CC=C(C=CC2=C(C)C(O)C(O)CC2(C)C)C)C)C)C)C(C)(C)CC1O)C		N/A	0.72	0.72	1	0.82
C_BOVRCQYBOHNUIF-POZIKCRSNA-N	C_BOVRCQYBOHNUIF-POZIKCRSNA-N	OC(C=CC(=CC=CC(=CC=CC(=CC=CC=C(C=CC=C(C=CC1=C(C)C(O)C(O)CC1(C)C)C)C)C)C)C)C(O)(C)C		N/A	N/A	N/A	N/A	N/A
C_OZTXZZFLUCKUIZ-CSHNIKEFNA-N	C_OZTXZZFLUCKUIZ-CSHNIKEFNA-N	[H]OC1([H])C(=O)C(=C(C([H])=C([H])C(=C([H])C([H])=C([H])C(=C([H])C([H])=C([H])C([H])=C(C([H])=C([H])C([H])=C(C#CC2=C(C([H])([H])[H])C([H])(O[H])C([H])(O[H])C([H])([H])C2(C([H])([H])[H])C([H])([H])[H])C([H])([H])[H])C([H])([H])[H])C([H])([H])[H])C([H])([H])[H])C(C([H])([H])[H])(C([H])([H])[H])C1([H])[H])C([H])([H])[H]		N/A	0.88	0.88	1	0.92
C_OZTXZZFLUCKUIZ-MVVMMYPUNA-N	C_OZTXZZFLUCKUIZ-MVVMMYPUNA-N	O=C1C(=C(C=CC(=CC=CC(=CC=CC=C(C=CC=C(C#CC2=C(C)C(O)C(O)CC2(C)C)C)C)C)C)C(C)(C)CC1O)C		N/A	0.88	0.88	1	0.92
NOCAS_859281	NOCAS_859281	OC1CC(=C(C=CC(=CC=CC(=CC=CC=C(C=CC=C(C=CC2=C(C)CC(O)CC2(C)C)C)C)C)C)C(C)(C)C1)C		N/A	1.04	1.04	N/A	1.04
NOCAS_861975	NOCAS_861975	[H]OC1([H])C(=O)C(=C(C([H])=C([H])C(=C([H])C([H])=C([H])C(=C([H])C([H])=C([H])C([H])=C(C([H])=C([H])C([H])=C(C([H])=C([H])C2=C(C(=O)C([H])(O[H])C([H])([H])C2(C([H])([H])[H])C([H])([H])[H])C([H])([H])[H])C([H])([H])[H])C([H])([H])[H])C([H])([H])[H])C([H])([H])[H])C(C([H])([H])[H])(C([H])([H])[H])C1([H])[H])C([H])([H])[H]		N/A	0.94	0.94	1	0.96
C_FJRIGPREPNIRNO-SVDOKTBRNA-N	C_FJRIGPREPNIRNO-SVDOKTBRNA-N	[H]OC1([H])C([H])=C(C([H])([H])[H])C([H])(C([H])=C([H])C(=C([H])C([H])=C([H])C(=C([H])C([H])=C([H])C([H])=C(C([H])=C([H])C([H])=C(C([H])=C([H])C2(O[H])C(O[H])(C([H])([H])[H])C([H])([H])C([H])(O[H])C([H])([H])C2(C([H])([H])[H])C([H])([H])[H])C([H])([H])[H])C([H])([H])[H])C([H])([H])[H])C([H])([H])[H])C(C([H])([H])[H])(C([H])([H])[H])C1([H])[H]		N/A	N/A	N/A	1	N/A
C_DFNMSBYEEKBETA-KGFHEFQFNA-N	C_DFNMSBYEEKBETA-KGFHEFQFNA-N	[H]OC1([H])C(=O)C(=C(C([H])=C([H])C(=C([H])C([H])=C([H])C(=C([H])C([H])=C([H])C([H])=C(C([H])=C([H])C([H])=C(C([H])=C([H])C2=C(C([H])([H])[H])C([H])([H])C([H])([H])C([H])([H])C2(C([H])([H])[H])C([H])([H])[H])C([H])([H])[H])C([H])([H])[H])C([H])([H])[H])C([H])([H])[H])C(C([H])([H])[H])(C([H])([H])[H])C1([H])[H])C([H])([H])[H]		N/A	1	1	N/A	1
C_RAWKXKPJGBUIEG-MKEFBVFDNA-N	C_RAWKXKPJGBUIEG-MKEFBVFDNA-N	O=C1C(=C(C=CC(=CC=CC(=CC=CC=C(C=CC=C(C=CC2=C(C(=O)C(O)CC2(C)C)C)C)C)C)C)C(C)(C)C(O)C1)C		N/A	0.97	0.97	1	0.98
C_PKTPPUCVSIVUJC-HYDYNFRZNA-N	C_PKTPPUCVSIVUJC-HYDYNFRZNA-N	[H]OC1([H])C([H])=C(C([H])([H])[H])C([H])(C([H])=C([H])C(O[H])(O[H])C([H])([H])[H])C(C([H])([H])[H])(C([H])([H])[H])C1([H])[H]		N/A	0.77	0.56	N/A	0.67
C_YCHOPPKXFCUQHM-WPWVIJCBNA-N	C_YCHOPPKXFCUQHM-WPWVIJCBNA-N	O=C(C(=CC=CC(=CC=CC=C(C=CC=C(C=CC12OC(CC1(O)C)CC2(C)C)C)C)C)C)CC3(OC(CC(=O)C)CC3C)C		N/A	0.89	0.89	1	0.93
C_DQUASIRQTBWOEF-FWUYTTIYNA-N	C_DQUASIRQTBWOEF-FWUYTTIYNA-N	OC1C(=C(C=CC(=CC=CC(=CC=CC=C(C=CC=C(C=CC=C(C)CCC=C(C)C)C)C)C)C)C(C)(C)CC1O)C		N/A	N/A	N/A	N/A	N/A
C_BHCRLQHBUDRLQM-AJAZHMDONA-N	C_BHCRLQHBUDRLQM-AJAZHMDONA-N	OC1C(=C(C=CC(=CC=CC(=CC=CC=C(C=CC=C(C=CC2=C(C)C(O)C(O)CC2(C)C)C)C)C)C)C(C)(C)CC1O)C		N/A	0.72	0.72	1	0.82
C_DQUASIRQTBWOEF-RFJAETFLNA-N	C_DQUASIRQTBWOEF-RFJAETFLNA-N	OC1C(=C(C=CC(=CC=CC(=CC=CC=C(C=CC=C(C=CC=C(C)CCC=C(C)C)C)C)C)C)C(C)(C)CC1O)C		N/A	N/A	N/A	N/A	N/A
NOCAS_861975	NOCAS_861975	O=C1C(=C(C=CC(=CC=CC(=CC=CC=C(C=CC=C(C=CC2=C(C(=O)C(O)CC2(C)C)C)C)C)C)C)C(C)(C)CC1O)C		N/A	0.94	0.94	1	0.96
C_OOUTWVMJGMVRQF-ZXRBLWOWNA-N	C_OOUTWVMJGMVRQF-ZXRBLWOWNA-N	O=C1C(=C(C=CC(=CC=CC(=CC=CC=C(C=CC=C(C=CC2=C(C(=O)C(O)CC2(C)C)C)C)C)C)C)C(C)(C)CC1)C		N/A	1.03	1.03	1	1.02
C_DFNMSBYEEKBETA-KGFHEFQFNA-N	C_DFNMSBYEEKBETA-KGFHEFQFNA-N	O=C1C(=C(C=CC(=CC=CC(=CC=CC=C(C=CC=C(C=CC2=C(C)CCCC2(C)C)C)C)C)C)C(C)(C)CC1O)C		N/A	1	1	N/A	1
C_JBMHPLOAXYBJFJ-RINOYGDKNA-N	C_JBMHPLOAXYBJFJ-RINOYGDKNA-N	[H]OC1([H])C([H])([H])C(=C(C([H])=C([H])C(=C([H])C([H])=C([H])C(=C([H])C([H])=C([H])C([H])=C(C(=O)C([H])=C([H])C(=C([H])C([H])=C2C(=C([H])C(=O)C([H])([H])C2(C([H])([H])[H])C([H])([H])[H])C([H])([H])[H])C([H])([H])[H])C([H])([H])[H])C([H])([H])[H])C([H])([H])[H])C(C([H])([H])[H])(C([H])([H])[H])C1([H])[H])C([H])([H])[H]		N/A	1.11	1.11	1	1.07
C_RAWKXKPJGBUIEG-MKEFBVFDNA-N	C_RAWKXKPJGBUIEG-MKEFBVFDNA-N	O=C1C(=C(C=CC(=CC=CC(=CC=CC=C(C=CC=C(C=CC2=C(C(=O)C(O)CC2(C)C)C)C)C)C)C)C(C)(C)C(O)C1)C		N/A	0.97	0.97	1	0.98
72402-00-7	72402-00-7	[H]OC1(C([H])([H])[H])C([H])([H])C([H])([H])C([H])(C(=C([H])[H])C([H])([H])[H])C1([H])C([H])([H])[H]		N/A	0.98	0.33	1	0.77
C_RRKGUCMFKYLBQP-VDGAMAPPNA-N	C_RRKGUCMFKYLBQP-VDGAMAPPNA-N	OC1(C)CCC(C1C=CC(=CC=CC(=CC=CC=C(C=CC=C(C=CC=C(C)CCC=C(C)C)C)C)C)C)C(OC)(C)C		N/A	N/A	N/A	N/A	N/A
223744-29-4	223744-29-4	OC(C)(C)C1CCC(O)(C)C1C=CC(=CC=CC(=CC=CC=C(C=CC=C(C=CC=C(C)CCC=C(C)C)C)C)C)C		N/A	N/A	N/A	N/A	N/A
C_VCNCJIZOKAMQEY-YQICGHJCNA-N	C_VCNCJIZOKAMQEY-YQICGHJCNA-N	OC1(C)CCC(C(=C)C)C1C=CC(=CC=CC(=CC=CC=C(C=CC=C(C=CC=C(C)CCC=C(C)C)C)C)C)C		N/A	N/A	N/A	N/A	N/A
C_FREWEFHGNSZGSU-HKLJYONBNA-N	C_FREWEFHGNSZGSU-HKLJYONBNA-N	OC(C=CC(=CC=CC(=CC=CC(=CC=CC=C(C=CC=C(C=CC=C(C=CC(O)C(O)(C)C)C)C)C)C)C)C)C(O)(C)C		N/A	N/A	N/A	N/A	N/A
C_LQRQZOJVMFJJLX-DNJXWWSYNA-N	C_LQRQZOJVMFJJLX-DNJXWWSYNA-N	OC1C(OC(C=CC(=CC=CC(=CC=CC(=CC=CC=C(C=CC=C(C=CC2=C(C)CCCC2(C)C)C)C)C)C)C)C(O)(C)C)OC(C)C(O)C1O		N/A	N/A	N/A	0.67	N/A
C_BLYISYDKTSMYSK-FLIMWQIONA-N	C_BLYISYDKTSMYSK-FLIMWQIONA-N	OC1C(OC)C(OC(C=CC(=CC=CC(=CC=CC(=CC=CC=C(C=CC=C(C=CC2=C(C)CCCC2(C)C)C)C)C)C)C)C(O)(C)C)OC(C)C1OC		N/A	N/A	N/A	0.67	N/A
223744-29-4	223744-29-4	OC(C)(C)C1CCC(O)(C)C1C=CC(=CC=CC(=CC=CC=C(C=CC=C(C=CC=C(C)CCC=C(C)C)C)C)C)C		N/A	N/A	N/A	N/A	N/A
C_PWZXLDMNUZDPKS-VDISQYCANA-N	C_PWZXLDMNUZDPKS-VDISQYCANA-N	C(C=CC(=CC=CC(=CC=C1C(=CC=CC1(C)C)C)C)C)=CC(=CC=CC(=CC=C2C(=CC=CC2(C)C)C)C)C		N/A	N/A	N/A	N/A	N/A
C_HIEWDDDGAPECJM-KWAXYLDINA-N	C_HIEWDDDGAPECJM-KWAXYLDINA-N	OC1CC(=C(C=CC(=CC=CC(=CC=CC=C(C=CC=C(C#CC2=C(C=CCC2(C)C)C)C)C)C)C)C(C)(C)C1)C		N/A	N/A	N/A	N/A	N/A
119286-10-1	119286-10-1	O=C(C=C1C(=CC(=O)CC1(C)C)C)C(=CC=CC(=CC=CC=C(C=CC=C(C#CC2=C(C)CC(O)CC2(C)C)C)C)C)C		N/A	1.08	1.08	N/A	1.08
C_XUKJTNSSWNXSQU-CPCIISHRNA-N	C_XUKJTNSSWNXSQU-CPCIISHRNA-N	O=C1C=C(C)C(O)(CC(=O)C(=CC=CC(=CC=CC=C(C=CC=C(C#CC2=C(C)CC(O)CC2(C)C)C)C)C)C)C(C)(C)C1		N/A	1.02	1.02	1	1.02
C_NBAOGGCOLYTLDU-VSVYSJEYNA-N	C_NBAOGGCOLYTLDU-VSVYSJEYNA-N	O=C1C=C(C)C(O)(CC(=O)C(=CC=CC(=CC=CC=C(C=CC=C(C=C=C2C(O)(C)CC(O)CC2(C)C)C)C)C)C)C(C)(C)C1		N/A	0.89	0.89	1	0.93
C_YYAZSYBBIFIQJT-FYZOVXCKNA-N	C_YYAZSYBBIFIQJT-FYZOVXCKNA-N	OC1CC(=C(C=CC(=CC=CC(=CC=CC=C(C=CC=C(C=CC=C(C=CC=C(C)C)C)C)C)C)C)C(C)(C)C1)C		N/A	N/A	N/A	N/A	N/A
115797-14-3	115797-14-3	OCCC(C=CC=C(C=CC1=C(C)CCCC1(C)C)C)C		N/A	0.8	1	N/A	0.9
C_DVICWXUADSCSLL-UGWRBMGINA-N	C_DVICWXUADSCSLL-UGWRBMGINA-N	OC1CC(=C(C#CC(=CC=CC(=CC=CC=C(C=CC=C(C#CC2=C(C)CC(O)CC2(C)C)C)C)C)C)C(C)(C)C1)C		N/A	N/A	N/A	N/A	N/A
C_WFHXPAQOVQBWGU-XRCQLRGKNA-N	C_WFHXPAQOVQBWGU-XRCQLRGKNA-N	O=C(C=C(O)C(=CC=CC(=CC=CC=C(C=CC=C(C=C=C1C(O)(C)CC(O)CC1(C)C)C)C)C)C)C2(C)CC(O)CC2(C)C		N/A	0.83	0.83	1	0.89
51599-07-6	51599-07-6	OC(C(=C)C)CCC(=CC=CC(=CC=CC(=CC=CC=C(C=CC=C(C=CC1=C(C)CCCC1(C)C)C)C)C)C)C		N/A	N/A	N/A	N/A	N/A
C_PUKIMUCQDWXVFJ-XUCUYSFRNA-N	C_PUKIMUCQDWXVFJ-XUCUYSFRNA-N	O=C(C=C(O)C(=CC=CC(=CC=CC=C(C=CC=C(C#CC1=C(C)CC(OC)CC1(C)C)CO)C)C)C)C2(C)CC(O)CC2(C)C		N/A	1.01	1.01	0.67	0.89
C_DSPUKWBPWQZZJD-RSFRUAQZNA-N	C_DSPUKWBPWQZZJD-RSFRUAQZNA-N	O=C(C=C(O)C(=CC=CC(=CC=CC=C(C=CC=C(C#CC1=C(C)CC(OC)CC1(C)C)COC)C)C)C)C2(C)CC(O)CC2(C)C		N/A	N/A	N/A	1	N/A
C_QKSYRDNACIUQLX-CUKRAMRRNA-N	C_QKSYRDNACIUQLX-CUKRAMRRNA-N	OC1CC(=C(C=CC(=CC=CC(=CC=CC=C(C=CC=C(C=CC=2C(=CC=C(C2C)C)C)C)C)C)C)C(C)(C)C1)C		N/A	1.29	1.29	N/A	1.29
C_UKMDUGPSKIYGBX-QIJWOUFGNA-N	C_UKMDUGPSKIYGBX-QIJWOUFGNA-N	[H]OC([H])([H])C([H])=C([H])C(=C([H])C([H])=C([H])C(=C([H])C([H])=C([H])C([H])=C(C([H])=C([H])C([H])=C(C([H])=C([H])C1=C(C([H])([H])[H])C([H])([H])C([H])(O[H])C([H])([H])C1(C([H])([H])[H])C([H])([H])[H])C([H])([H])[H])C([H])([H])[H])C([H])([H])[H])C([H])([H])[H]		N/A	0.81	0.97	N/A	0.89
C_XKHIQCGFLUMFAH-QIJWOUFGNA-N	C_XKHIQCGFLUMFAH-QIJWOUFGNA-N	[H]OC1([H])C([H])([H])C(=C(C([H])=C([H])C(=C([H])C([H])=C([H])C(=C([H])C([H])=C([H])C([H])=C(C([H])=C([H])C([H])=C(C([H])=C([H])C([H])=O)C([H])([H])[H])C([H])([H])[H])C([H])([H])[H])C([H])([H])[H])C(C([H])([H])[H])(C([H])([H])[H])C1([H])[H])C([H])([H])[H]		N/A	1.07	1.07	N/A	1.07
C_YECXHLPYMXGEBI-JUAIXQLPNA-N	C_YECXHLPYMXGEBI-JUAIXQLPNA-N	O=C1C(=C(C=CC(=CC=CC(=CC=CC=C(C=CC=C(C=CC2=C(C)CC(O)CC2(C)C)C)C)C)C)C(C)(C)CC1O)C		N/A	0.97	0.97	1	0.98
C_OOUTWVMJGMVRQF-ZXRBLWOWNA-N	C_OOUTWVMJGMVRQF-ZXRBLWOWNA-N	O=C1C(=C(C=CC(=CC=CC(=CC=CC=C(C=CC=C(C=CC2=C(C(=O)C(O)CC2(C)C)C)C)C)C)C)C(C)(C)CC1)C		N/A	1.03	1.03	1	1.02
143491-67-2	143491-67-2	[H]C(=O)C([H])=C(C([H])=C([H])C([H])=C(C([H])=C([H])C([H])=C(C([H])([H])[H])C([H])([H])C([H])([H])C([H])=C(C([H])([H])[H])C([H])([H])[H])C([H])([H])[H])C([H])([H])[H]		N/A	0.42	0.87	N/A	0.65
C_MKGRMAIAGDEUTL-KHXNIPPYNA-N	C_MKGRMAIAGDEUTL-KHXNIPPYNA-N	O=C1C(=C(C=CC(=CC=CC(=CC=CC=C(C=CC=C(C=CC2=C(C(=O)C(O)C2(C)C)C)C)C)C)C)C(C)(C)C1O)C		N/A	1.04	1.04	1	1.02
C_MQCLRXAITRXSHP-GYBYNHKINA-N	C_MQCLRXAITRXSHP-GYBYNHKINA-N	[H]OC(=O)C1([H])C(=O)C(=C(C([H])=C([H])C(=C([H])C([H])=C([H])C(=C([H])C([H])=C([H])C([H])=C(C([H])=C([H])C([H])=C(C([H])=C([H])C2=C(C(=O)C([H])(C(=O)O[H])C2(C([H])([H])[H])C([H])([H])[H])C([H])([H])[H])C([H])([H])[H])C([H])([H])[H])C([H])([H])[H])C([H])([H])[H])C1(C([H])([H])[H])C([H])([H])[H])C([H])([H])[H]		N/A	N/A	N/A	1	N/A
C_XZSHGKKTJFGQGM-SGXYKMMNNA-N	C_XZSHGKKTJFGQGM-SGXYKMMNNA-N	O=C(O)C(=CC=CC(=CC=CC(=CC=CC=C(C=CC=C(C=CC=C(C(=O)OC(=O)C)C)C)C)C)C)C		N/A	1.21	1.21	N/A	1.21
C_RIKWDZWVHUIUAM-YEVCXVQLNA-N	C_RIKWDZWVHUIUAM-YEVCXVQLNA-N	O=CC=C(C=CC1(O)C(=CC(=O)CC1(C)C)C)C		N/A	0.63	0.92	N/A	0.78
C_HLVPIMVSSMJFPS-PJKIUAQBNA-N	C_HLVPIMVSSMJFPS-PJKIUAQBNA-N	[H]OC([H])([H])C1([H])OC([H])(OC(=O)C([H])=C(C([H])=C([H])C2(O[H])C(=C([H])C(=O)C([H])([H])C2(C([H])([H])[H])C([H])([H])[H])C([H])([H])[H])C([H])([H])[H])C([H])(O[H])C([H])(O[H])C1([H])O[H]		N/A	0.49	0.5	0.67	0.55
14375-45-2	14375-45-2	O=C(O)C=C(C=CC1(O)C(=CC(=O)CC1(C)C)C)C		N/A	0.72	0.86	N/A	0.79
C_RHCKURBVJKJSII-CVFYESQANA-N	C_RHCKURBVJKJSII-CVFYESQANA-N	O(C)C1CC(=C(C=CC(=CC=CC(=CC=CC=C(C=CC=C(C=CC2=CC=C(C(=C2C)C)C)C)C)C)C)C(C)(C)C1)C		N/A	N/A	N/A	N/A	N/A
C_XUHAFJJARJOCDZ-KJBOTYAENA-N	C_XUHAFJJARJOCDZ-KJBOTYAENA-N	O=C(C(=CC=CC(=CC=CC=C(C=CC=C(C=CC1C(=CC(O)CC1(C)C)C)C)C)C)COC)CC2=C(C)CC(O)CC2(C)C		N/A	0.95	0.95	1	0.97
C_MJLHXTYBNWPGHJ-KKHCAICGNA-N	C_MJLHXTYBNWPGHJ-KKHCAICGNA-N	O=C(C=C(O)C(=CC=CC(=CC=CC=C(C=CC=C(C#CC1=C(O)CC(O)CC1(C)C)CO)C)C)C)C2(C)CC(O)CC2(C)C		N/A	0.81	0.81	0.67	0.77
C_FFSKZYCAMGRBHN-PKKBTUIXNA-N	C_FFSKZYCAMGRBHN-PKKBTUIXNA-N	O=C(C(=CC=CC(=CC=CC=C(C=CC=C(C=C=C1C(O)(C)CC(O)CC1(C)C)CO)C)C)C)CC23OC3(C)CC(O)CC2(C)C		N/A	0.76	0.76	0.67	0.73
C_AQLRNQCFQNNMJA-VLQQOKNVNA-N	C_AQLRNQCFQNNMJA-VLQQOKNVNA-N	O=C(OC1CC(O)(C(=C=CC(=CC=CC(=CC=CC=C(C=CC=C(C(=O)CC23OC3(C)CC(O)CC2(C)C)C)C)C)CO)C(C)(C)C1)C)C		N/A	N/A	N/A	0.67	N/A
C_DFDLUTSJZKPDMG-YVNSMTFMNA-N	C_DFDLUTSJZKPDMG-YVNSMTFMNA-N	O=C(OCCCCC)C(C=C=C1C(O)(C)CC(OC(=O)C)CC1(C)C)=CC=CC(=CC=CC=C(C=CC=C(C(=O)CC23OC3(C)CC(O)CC2(C)C)C)C)C		N/A	N/A	N/A	0.67	N/A
C_OVIMSPHPFDYGIK-UHFFFAOYNA-N	C_OVIMSPHPFDYGIK-UHFFFAOYNA-N	[H]OC1(C(=C=C([H])C(=C([H])C([H])=C([H])C(=C([H])C([H])=C([H])C([H])=C(C([H])=C([H])C([H])=C(C(=O)C([H])([H])[H])C([H])([H])[H])C([H])([H])[H])C([H])([H])[H])C([H])([H])OC(=O)C([H])([H])C([H])([H])C([H])([H])C([H])([H])C([H])([H])[H])C(C([H])([H])[H])(C([H])([H])[H])C([H])([H])C([H])(C(=O)OC([H])([H])[H])C1([H])[H])C([H])([H])[H]		N/A	1.1	1.1	1	1.07
C_UFJHVUSMBZODAC-PWOCPQQDNA-N	C_UFJHVUSMBZODAC-PWOCPQQDNA-N	O=C(OCC(C#CC1=C(C)CC(O)CC1(C)C)=CC=CC(=CC=CC=C(C=CC=C(C(=O)C2(C)CC(O)CC2(C)C)C)C)C)CCCCC		N/A	N/A	N/A	1	N/A
C_LIBOJHYHDLWKKI-ZBLLXHBZNA-N	C_LIBOJHYHDLWKKI-ZBLLXHBZNA-N	O=C(OCC(C#CC1=C(C)CC(O)CC1(C)C)=CC=CC(=CC=CC=C(C=CC=C(C(=O)CC2(O)C(C)CC(=O)CC2(C)C)C)C)C)CCCCC		N/A	N/A	N/A	0.67	N/A
C_SRNKKOVWBXYHTK-FNIGSDBRNA-N	C_SRNKKOVWBXYHTK-FNIGSDBRNA-N	[H]OC1([H])C([H])([H])C(O[H])(C(=C=C([H])C(=C([H])C([H])=C([H])C(=C([H])C([H])=C([H])C([H])=C(C([H])=C([H])C([H])=C(C(=O)C([H])([H])C23OC3(C([H])([H])[H])C([H])([H])C([H])(O[H])C([H])([H])C2(C([H])([H])[H])C([H])([H])[H])C([H])([H])[H])C([H])([H])[H])C([H])([H])[H])C([H])([H])OC(=O)C([H])([H])C([H])([H])C([H])([H])C([H])([H])C([H])([H])[H])C(C([H])([H])[H])(C([H])([H])[H])C1([H])[H])C([H])([H])[H]		N/A	N/A	N/A	0.67	N/A
C_AJKIHQWOELANGE-MISRXROTNA-N	C_AJKIHQWOELANGE-MISRXROTNA-N	O=C(OC1CC(O)(C(=C=CC(=CC=CC(=CC=CC=C(C=CC=C(C(=O)CC23OC3(C)CC(O)CC2(C)C)C)C)C)COC(=O)CCCCC)C(C)(C)C1)C)C		N/A	N/A	N/A	0.67	N/A
C_ICEHEIYBYNTFHE-ITGDMJJGNA-N	C_ICEHEIYBYNTFHE-ITGDMJJGNA-N	O=C(OCC(C#CC1=C(C)CC(O)CC1(C)C)=CC=CC(=CC=CC=C(C=CC=C(C(=O)C2(C)CC(O)CC2(C)C)C)C)C)CCC		N/A	N/A	N/A	1	N/A
C_KOOCNDCXBAIOHI-QTYVSJNWNA-N	C_KOOCNDCXBAIOHI-QTYVSJNWNA-N	OCC(=CC=CC(=CC=CC(=CC=CC=C(C=CC=C(C=CC1=C(C)CCCC1(C)C)C)C)C)C)C=CC=C(C)C		N/A	N/A	N/A	N/A	N/A
C_DOLAYTVSJQMCNE-HMHVFHPLNA-N	C_DOLAYTVSJQMCNE-HMHVFHPLNA-N	OCC(=CC=CC(=CC=CC(=CC=CC(=CC=CC=C(C=CC=C(C=CC1=C(C)CCCC1(C)C)C)C)C)C)C)C		N/A	N/A	N/A	N/A	N/A
13836-61-8	13836-61-8	O(C)C(C)(C)CC=CC(=CC=CC(=CC=CC(=CC=CC=C(C=CC=C(C)CCC=C(C)CCC=C(C)C)C)C)C)C		N/A	N/A	N/A	N/A	N/A
11-hydroxy-19-(4-hydroxy-2,6,6-trimethyl-1-cyclohexenyl)-4,8,13,17-tetramethyl-2-nonadeca-10,12,14,16,18-pentaenone	11-hydroxy-19-(4-hydroxy-2,6,6-trimethyl-1-cyclohexenyl)-4,8,13,17-tetramethyl-2-nonadeca-10,12,14,16,18-pentaenone	[H]OC(C([H])=C(C([H])=C([H])C([H])=C(C([H])=C([H])C1=C(C([H])([H])[H])C([H])([H])C([H])(O[H])C([H])([H])C1(C([H])([H])[H])C([H])([H])[H])C([H])([H])[H])C([H])([H])[H])=C([H])C([H])([H])C([H])(C([H])([H])[H])C([H])([H])C([H])([H])C([H])([H])C([H])(C([H])([H])[H])C([H])([H])C(=O)C([H])([H])[H]		N/A	0.52	0.88	0.67	0.69
13836-61-8	13836-61-8	O(C)C(C)(C)CC=CC(=CC=CC(=CC=CC(=CC=CC=C(C=CC=C(C)CCC=C(C)CCC=C(C)C)C)C)C)C		N/A	N/A	N/A	N/A	N/A
C_XRPYWYMJSQASNT-DYYILTQPNA-N	C_XRPYWYMJSQASNT-DYYILTQPNA-N	[H]OC1([H])C(=O)C(=C(C([H])=C([H])C(=C([H])C([H])=C([H])C(=C([H])C([H])=O)C([H])([H])[H])C([H])([H])[H])C(C([H])([H])[H])(C([H])([H])[H])C1([H])[H])C([H])([H])[H]		N/A	0.71	0.89	N/A	0.8
C_XRRPXKKWZOYQNP-RDRJWQLRNA-N	C_XRRPXKKWZOYQNP-RDRJWQLRNA-N	OC1CCC(=C(C=CC(=CC=CC(=CCCC=C(C)CCC=C(C)CCC=C(C)CCC=C(C)C)C)C)C1(C)C)C		N/A	1	1	1	1
C_XTUFFSHGWCNQDX-GCMTYJHLNA-N	C_XTUFFSHGWCNQDX-GCMTYJHLNA-N	[H]OC1([H])C(=O)C(=C(C([H])=C([H])C(=C([H])C([H])=C([H])C(=C([H])C([H])=C([H])C([H])=O)C([H])([H])[H])C([H])([H])[H])C(C([H])([H])[H])(C([H])([H])[H])C1([H])[H])C([H])([H])[H]		N/A	0.76	0.92	N/A	0.84
C_XCKNHAHISXKJLT-QBICJYKANA-N	C_XCKNHAHISXKJLT-QBICJYKANA-N	[H]OC1([H])C(=O)C(=C(C([H])=C([H])C(=C([H])C([H])=C([H])C(=O)C([H])([H])[H])C([H])([H])[H])C(C([H])([H])[H])(C([H])([H])[H])C1([H])[H])C([H])([H])[H]		N/A	0.7	0.83	N/A	0.76
C_GTOIUXBIUCWSNU-NVOIGQMXNA-N	C_GTOIUXBIUCWSNU-NVOIGQMXNA-N	[H]OC1([H])C(=O)C(=C(C([H])=C([H])C(=C([H])C([H])=C([H])C(=C([H])C([H])=C([H])C([H])=C(C([H])=O)C([H])([H])[H])C([H])([H])[H])C([H])([H])[H])C(C([H])([H])[H])(C([H])([H])[H])C1([H])[H])C([H])([H])[H]		N/A	0.82	0.96	N/A	0.89
C_GXLJMSJMXSSYQD-BOFUZOGLNA-N	C_GXLJMSJMXSSYQD-BOFUZOGLNA-N	[H]OC1([H])C(=O)C(=C(C([H])=C([H])C(=C([H])C([H])=O)C([H])([H])[H])C(C([H])([H])[H])(C([H])([H])[H])C1([H])[H])C([H])([H])[H]		N/A	0.76	0.83	N/A	0.8
C_RSHHQJWJRSGCDO-GPPPXPDPNA-N	C_RSHHQJWJRSGCDO-GPPPXPDPNA-N	O(C)C(C)(C)CC=CC(=CC=CC(=CC=CC(=CC=CC=C(C)CCC=C(C)CCC=C(C)CCC=C(C)C)C)C)C		N/A	N/A	N/A	N/A	N/A
C_KGPLKUXNSHQNHF-XILPBBIVNA-N	C_KGPLKUXNSHQNHF-XILPBBIVNA-N	[H]OC([H])([H])C([H])=C([H])C(=C([H])C([H])=C([H])C([H])=C(C([H])=C([H])C([H])=C(C([H])=C([H])C([H])=C(C([H])([H])[H])C([H])([H])C([H])([H])C([H])=C(C([H])([H])[H])C([H])([H])[H])C([H])([H])[H])C([H])([H])[H])C([H])([H])[H]		N/A	0.76	1	N/A	0.88
C_BYCCROCAWYNZBN-VLDOOJOENA-N	C_BYCCROCAWYNZBN-VLDOOJOENA-N	[H]OC(=O)C([H])=C([H])C(=C([H])C([H])=C([H])C([H])=C(C([H])=C([H])C([H])=C(C([H])=C([H])C([H])=C(C([H])([H])[H])C([H])([H])C([H])([H])C([H])=C(C([H])([H])[H])C([H])([H])[H])C([H])([H])[H])C([H])([H])[H])C([H])([H])[H]		N/A	0.89	1.05	N/A	0.97
C_ZHKFZFYUBBVZGB-LBIQNATPNA-N	C_ZHKFZFYUBBVZGB-LBIQNATPNA-N	[H]OC1([H])C(=O)C(=C(C([H])=C([H])C(=C([H])C([H])=C([H])C(=C([H])C([H])=C([H])C([H])=C(C([H])=C([H])C([H])=O)C([H])([H])[H])C([H])([H])[H])C([H])([H])[H])C(C([H])([H])[H])(C([H])([H])[H])C1([H])[H])C([H])([H])[H]		N/A	0.59	0.94	N/A	0.76
C_QAILMWKAKHIIHL-JOAWNWRZNA-N	C_QAILMWKAKHIIHL-JOAWNWRZNA-N	O=C(C=CC(=CC=CC(=CC=CC=C(C=CC=C(C=CC12OC2(C)CC(O)CC1(C)C)C)C)C)C)C3(C)CC(O)CC3(C)C		N/A	N/A	N/A	1	N/A
C_TZRGXVRDLYKUHZ-HVINYWRONA-N	C_TZRGXVRDLYKUHZ-HVINYWRONA-N	O=C1C=C(C)C(C=CC(=CC=CC(=CC=CC=C(C=CC=C(O)C)C)C)C)C(C)(C)C1		N/A	0.88	1.04	N/A	0.96
C_DLJUQGJMKWORRS-CIKWOXBRNA-N	C_DLJUQGJMKWORRS-CIKWOXBRNA-N	[H]OC([H])=C([H])C([H])=C([H])C(=C([H])C([H])=C([H])C([H])=C(C([H])=C([H])C([H])=C(C([H])=C([H])C1=C(C([H])([H])[H])C([H])([H])C(=O)C([H])([H])C1(C([H])([H])[H])C([H])([H])[H])C([H])([H])[H])C([H])([H])[H])C([H])([H])[H]		N/A	0.88	1.09	N/A	0.98
C_IJMNXZHEDVWINS-IRLWTADCNA-N	C_IJMNXZHEDVWINS-IRLWTADCNA-N	[H]OC1([H])C(=O)C(=C(C([H])=C([H])C(=O)C([H])([H])[H])C(C([H])([H])[H])(C([H])([H])[H])C1([H])[H])C([H])([H])[H]		N/A	0.91	0.72	N/A	0.81
25841-53-6	25841-53-6	O=C(O)C=C(C=CC1(O)C(=CC(=O)CC1(C)CO)C)C		N/A	0.75	0.76	N/A	0.76
C_IMAVGDVEEYAALY-SOAQCOALNA-N	C_IMAVGDVEEYAALY-SOAQCOALNA-N	[H]OC([H])(C(=C([H])C([H])=C([H])C(=C([H])C([H])=C([H])C([H])=C(C([H])=C([H])C([H])=C(C([H])=C([H])C1=C(C([H])([H])[H])C([H])([H])C([H])(O[H])C([H])([H])C1(C([H])([H])[H])C([H])([H])[H])C([H])([H])[H])C([H])([H])[H])C([H])([H])[H])C([H])([H])[H])C([H])([H])C(=O)C([H])([H])[H]		N/A	0.8	0.96	N/A	0.88
15446-86-3	15446-86-3	[H]OC([H])(C(=C([H])C([H])=C([H])C(=C([H])C([H])=C([H])C([H])=C(C([H])=C([H])C([H])=C(C([H])=C([H])C1=C(C([H])([H])[H])C([H])([H])C([H])([H])C([H])([H])C1(C([H])([H])[H])C([H])([H])[H])C([H])([H])[H])C([H])([H])[H])C([H])([H])[H])C([H])([H])[H])C([H])([H])C(=O)C([H])([H])[H]		N/A	0.92	1.03	N/A	0.98
C_WTWSRKYSSXAJMW-CNJVKYMFNA-N	C_WTWSRKYSSXAJMW-CNJVKYMFNA-N	[H]OC1([H])C(=O)C(=C(C([H])=C([H])C(=C([H])C([H])=C([H])C(=C([H])C([H])=C([H])C([H])=C(C([H])=C([H])C([H])=C(C([H])=O)C([H])([H])[H])C([H])([H])[H])C([H])([H])[H])C([H])([H])[H])C(C([H])([H])[H])(C([H])([H])[H])C1([H])[H])C([H])([H])[H]		N/A	0.87	1.01	N/A	0.94
C_IKHXVHBELYIQOW-LNXOLMNVNA-N	C_IKHXVHBELYIQOW-LNXOLMNVNA-N	[H]OC1([H])C([H])([H])C(=C(C#CC(=C([H])C([H])=C([H])C(=C([H])C([H])=C([H])C([H])=C(C([H])=C([H])C([H])=C(C([H])=O)C([H])([H])[H])C([H])([H])[H])C([H])([H])[H])C([H])([H])[H])C(C([H])([H])[H])(C([H])([H])[H])C1([H])[H])C([H])([H])[H]		N/A	0.94	1.15	N/A	1.05
C_OATKIQKYFYPALV-LIIBWLHSNA-N	C_OATKIQKYFYPALV-LIIBWLHSNA-N	[H]C(=O)C([H])=C([H])C(=C([H])C([H])=C([H])C([H])=C(C([H])=C([H])C([H])=C(C([H])=O)C([H])([H])[H])C([H])([H])[H])C([H])([H])[H]		N/A	0.59	0.8	N/A	0.7
C_PNYLZZYIHSNTOD-SBYBRXNCNA-N	C_PNYLZZYIHSNTOD-SBYBRXNCNA-N	[H]OC1([H])C(=O)C(=C(C([H])=O)C(C([H])([H])[H])(C([H])([H])[H])C1([H])[H])C([H])([H])[H]		N/A	0.82	0.61	0.33	0.59
62994-71-2	62994-71-2	OC1CC(=C(CCC(=CC=CC(=CC=CC=C(C=CC=C(C)CCC2=C(C)CC(O)CC2(C)C)C)C)C)C(C)(C)C1)C		N/A	1	1	N/A	1
butanoic acid [(2R,3S,4S,5R,6S)-3,4,5-trihydroxy-6-[(4E,6E,8E,10E,12E,14E,16E,18E,20E,22E,26E)-2,6,10,14,19,23,27,31-octamethyldotriaconta-4,6,8,10,12,14,16,18,20,22,26,30-dodecaen-2-yl]oxy-2-oxanyl]methyl ester	butanoic acid [(2R,3S,4S,5R,6S)-3,4,5-trihydroxy-6-[(4E,6E,8E,10E,12E,14E,16E,18E,20E,22E,26E)-2,6,10,14,19,23,27,31-octamethyldotriaconta-4,6,8,10,12,14,16,18,20,22,26,30-dodecaen-2-yl]oxy-2-oxanyl]methyl ester	[H]OC1([H])C([H])(OC([H])(C([H])([H])OC(=O)C([H])([H])C([H])([H])C([H])([H])[H])C([H])(O[H])C1([H])O[H])OC(C([H])([H])[H])(C([H])([H])[H])C([H])([H])C([H])=C([H])C(=C([H])C([H])=C([H])C(=C([H])C([H])=C([H])C(=C([H])C([H])=C([H])C([H])=C(C([H])=C([H])C([H])=C(C([H])([H])[H])C([H])([H])C([H])([H])C([H])=C(C([H])([H])[H])C([H])([H])C([H])([H])C([H])=C(C([H])([H])[H])C([H])([H])[H])C([H])([H])[H])C([…		N/A	N/A	N/A	0.67	N/A
C_OEQFLLIFMSPFLN-TWVJERRRNA-N	C_OEQFLLIFMSPFLN-TWVJERRRNA-N	C(#CC=1C(=CC=C(C1C)C)C)C(=CC=CC(=CC=CC=C(C=CC=C(C=CC2=CC=C(C(=C2C)C)C)C)C)C)C		N/A	N/A	N/A	N/A	N/A
C_MUZFPVKGPJJKLE-AXIWXHPANA-N	C_MUZFPVKGPJJKLE-AXIWXHPANA-N	C(#CC=1C(=CC=C(C1C)C)C)C(=CC=CC(=CC=CC=C(C=CC=C(C=CC=2C(=CC=C(C2C)C)C)C)C)C)C		N/A	N/A	N/A	N/A	N/A
C_WHDXZXVBNOLRCU-ICIWUDOZNA-N	C_WHDXZXVBNOLRCU-ICIWUDOZNA-N	OC1CC(=C(C#CC(=CC=CC(=CC=CC=C(C=CC=C(C=C=C2C(O)(C)CC(O)CC2(C)C)C)C)C)C)C(C)(C)C1)C		N/A	0.99	0.99	N/A	0.99
C_UNJKJDIRJWIHLL-MGSLDUFQNA-N	C_UNJKJDIRJWIHLL-MGSLDUFQNA-N	OC1CC(=C(C#CC(=CC=CC(=CC=CC=C(C=CC=C(C=CC2=C(C)CCCC2(C)C)C)C)C)C)C(C)(C)C1)C		N/A	N/A	N/A	N/A	N/A
C_BZQRJBLJDFPOBX-SGNUXWOPNA-N	C_BZQRJBLJDFPOBX-SGNUXWOPNA-N	O=C1C(=C(C#CC(=CC=CC(=CC=CC=C(C=CC=C(C=CC2=C(C(=O)C(O)CC2(C)C)C)C)C)C)C)C(C)(C)CC1O)C		N/A	N/A	N/A	1	N/A
C_JXAMSIPPOCFEQO-KLUXINGONA-N	C_JXAMSIPPOCFEQO-KLUXINGONA-N	C(#CC1=C(C)CC(OC)CC1(C)C)C(=CC=CC(=CC=CC=C(C=CC=C(C=CC2=CC=C(C(=C2C)C)C)C)C)C)C		N/A	N/A	N/A	N/A	N/A
C_UGCDJESIWOSLNA-DTKLQGPUNA-N	C_UGCDJESIWOSLNA-DTKLQGPUNA-N	O=C(CCC(=CC=CC(=CC=CC=C(C=CC=C(C)CCC(=O)C1(C)CC(O)CC1(C)C)C)C)C)C2(C)CC(O)CC2(C)C		N/A	0.99	0.99	1	0.99
C_NNUVZGQKBVLNIO-ARVHZQCFNA-N	C_NNUVZGQKBVLNIO-ARVHZQCFNA-N	O=C1C(=C(C#CC(=CC=CC(=CC=CC=C(C=CC=C(C#CC2=C(C(=O)C(O)CC2(C)C)C)C)C)C)C)C(C)(C)CC1O)C		N/A	N/A	N/A	N/A	N/A
C_YQJDYMVGIAROMZ-GNMFCORCNA-N	C_YQJDYMVGIAROMZ-GNMFCORCNA-N	O=C(C(=CC=CC(=CC=CC=C(C=CC=C(C=CC1(O)C(=CC(O)CC1(C)C)C)C)C)C)CO)CC2=C(C)CC(O)CC2(C)C		N/A	0.8	0.8	1	0.87
C_YBRKDGDMFQLLGO-XEFJRDNONA-N	C_YBRKDGDMFQLLGO-XEFJRDNONA-N	O=C(OCC(=CC=CC(=CC=CC=C(C=CC=C(C=CC1(O)C(=CC(O)CC1(C)C)C)C)C)C)C(=O)CC2=C(C)CC(O)CC2(C)C)C=CCCCCCCCCC		N/A	N/A	N/A	0.67	N/A
C_WCYKTJZLELFYNE-PYBFNKPBNA-N	C_WCYKTJZLELFYNE-PYBFNKPBNA-N	O=C(OCC(=CC=CC(=CC=CC=C(C=CC=C(C=CC1(O)C(=CC(O)CC1(C)C)C)C)C)C)C(=O)CC2=C(C)CC(O)CC2(C)C)C=CCCCCCCC		N/A	N/A	N/A	0.67	N/A
(2E,4E,6E,8E,10E,12E,14E,16E)-2,6,11,15-tetramethyloctadeca-2,4,6,8,10,12,14,16-octaenedioic acid O1-methyl ester O18-[(2E,6E,10E)-3,7,11,15-tetramethyl-1-oxohexadeca-2,6,10,14-tetraenyl] ester	(2E,4E,6E,8E,10E,12E,14E,16E)-2,6,11,15-tetramethyloctadeca-2,4,6,8,10,12,14,16-octaenedioic acid O1-methyl ester O18-[(2E,6E,10E)-3,7,11,15-tetramethyl-1-oxohexadeca-2,6,10,14-tetraenyl] ester	[H]C(=C([H])C([H])=C(C([H])=C([H])C([H])=C(C(=O)OC([H])([H])[H])C([H])([H])[H])C([H])([H])[H])C([H])=C(C([H])=C([H])C([H])=C(C([H])=C([H])C(=O)OC(=O)C([H])=C(C([H])([H])[H])C([H])([H])C([H])([H])C([H])=C(C([H])([H])[H])C([H])([H])C([H])([H])C([H])=C(C([H])([H])[H])C([H])([H])C([H])([H])C([H])=C(C([H])([H])[H])C([H])([H])[H])C([H])([H])[H])C([H])([H])[H]		N/A	N/A	N/A	N/A	N/A
C_MMYRDQLKHIDOMP-RHNPUVGQNA-N	C_MMYRDQLKHIDOMP-RHNPUVGQNA-N	OC1CC(O)(C(=C=CC(=CC=CC(=CC=CC=C(C=CC=C(C=CC2(O)C(O)(C)CC(O)CC2(C)C)C)C)C)C)C(C)(C)C1)C		N/A	0.7	0.7	0.67	0.69
C_VAGYSFRRYPPSFX-WSZZWBQRNA-N	C_VAGYSFRRYPPSFX-WSZZWBQRNA-N	OC1C=C(C)C(C=CC(=CC=CC(=CC=CC=C(C=CC=C(C#CC2=C(C)CC(O)CC2(C)C)C)C)C)C)C(C)(C)C1		N/A	N/A	N/A	N/A	N/A
NOCAS_859245	NOCAS_859245	[H]OC1([H])C([H])=C(C([H])([H])[H])C([H])(C([H])=C([H])C(=C([H])C([H])=C([H])C(=C([H])C([H])=C([H])C([H])=C(C([H])=C([H])C([H])=C(C([H])=C([H])C2=C(C([H])([H])[H])C([H])([H])C([H])(O[H])C([H])([H])C2(C([H])([H])[H])C([H])([H])[H])C([H])([H])[H])C([H])([H])[H])C([H])([H])[H])C([H])([H])[H])C(C([H])([H])[H])(C([H])([H])[H])C1([H])[H]		N/A	1.05	1.05	N/A	1.05
C_DJOWTWWHMWQATC-QRDRXBLPNA-N	C_DJOWTWWHMWQATC-QRDRXBLPNA-N	OC1CC(=C(C=CC(=CC=CC(=CC=CC=C(C=CC=C(C=CC2(O)C(O)(C)CC(O)CC2(C)C)C)C)C)C)C(C)(C)C1)C		N/A	0.78	0.78	1	0.86
C_ZEXQVPRPMQVOFT-QSCFVJPBNA-N	C_ZEXQVPRPMQVOFT-QSCFVJPBNA-N	OC1CC(=C(C#CC(=CC=CC(=CC=CC=C(C=CC=C(C=CC2(O)C(O)(C)CC(O)CC2(C)C)C)C)C)C)C(C)(C)C1)C		N/A	0.83	0.83	1	0.89
C_SKUYMQDJUIKEAR-DKLMTRRANA-N	C_SKUYMQDJUIKEAR-DKLMTRRANA-N	OC1CC(=C(C=CC(=CC=CC(=CC=CC=C(C=CC=C(C=CC2C(O)(C)CC(O)CC2(C)C)C)C)C)C)C(C)(C)C1)C		N/A	0.92	0.92	1	0.95
C_GVOORTVDJMSUHI-LGNFCZRYNA-N	C_GVOORTVDJMSUHI-LGNFCZRYNA-N	OC1C=C(C(=CC=C(C=CC=C(C=CC=CC(=CC=CC(=CC=C2C(O)(C)CC(O)CC2(C)C)C)C)C)C)C(C)(C)C1)C		N/A	0.94	0.94	1	0.96
54899-35-3	54899-35-3	[H]OC1([H])C([H])([H])C2(OC([H])(C([H])=C2C(C([H])([H])[H])(C([H])([H])[H])C1([H])[H])C(=C([H])C([H])=C([H])C(=C([H])C([H])=C([H])C([H])=C(C([H])=C([H])C([H])=C(C([H])=O)C([H])([H])[H])C([H])([H])[H])C([H])([H])[H])C([H])([H])[H])C([H])([H])[H]		N/A	0.83	1.04	N/A	0.94
C_GAJFEAZNYLBZJM-TWQFTAJUNA-N	C_GAJFEAZNYLBZJM-TWQFTAJUNA-N	O=C(C1=C(C=CC(=CC=CC(=CC=CC=C(C=CC=C(C=2OC3(C)CC(O)CC(C)(C)C3C2)C)C)C)C)C(C)(C)CC1OC)C		N/A	N/A	N/A	1	N/A
13100-69-1	13100-69-1	O=C(O)C=C(C=CC=C(C=CC12OC2(C)CCCC1(C)C)C)C		N/A	0.9	0.94	N/A	0.92
C_TZVLSBKJAVHHRO-UCHDYHMXNA-N	C_TZVLSBKJAVHHRO-UCHDYHMXNA-N	O=C(C1=C(C=CC(=CC=CC(=CC=CC=C(C=CC=C(C=CC23OC3(C)CC(O)CC2(C)C)C)C)C)C)C(C)(C)CC1OC)C		N/A	N/A	N/A	1	N/A
C_FJRIGPREPNIRNO-SVDOKTBRNA-N	C_FJRIGPREPNIRNO-SVDOKTBRNA-N	[H]OC1([H])C([H])=C(C([H])([H])[H])C([H])(C([H])=C([H])C(=C([H])C([H])=C([H])C(=C([H])C([H])=C([H])C([H])=C(C([H])=C([H])C([H])=C(C([H])=C([H])C2(O[H])C(O[H])(C([H])([H])[H])C([H])([H])C([H])(O[H])C([H])([H])C2(C([H])([H])[H])C([H])([H])[H])C([H])([H])[H])C([H])([H])[H])C([H])([H])[H])C([H])([H])[H])C(C([H])([H])[H])(C([H])([H])[H])C1([H])[H]		N/A	N/A	N/A	1	N/A
C_IHFACKVTKFGBBA-ZGJMNCIVNA-N	C_IHFACKVTKFGBBA-ZGJMNCIVNA-N	OC1CC(O)(C)C(O)(C=CC(=CC=CC(=CC=CC=C(C=CC=C(C=CC23OC3(C)CC(O)CC2(C)C)C)C)C)C)C(C)(C)C1		N/A	N/A	N/A	1	N/A
C_DJOWTWWHMWQATC-FTQKOHORNA-N	C_DJOWTWWHMWQATC-FTQKOHORNA-N	OC1CC(=C(C=CC(=CC=CC(=CC=CC=C(C=CC=C(C=CC2(O)C(O)(C)CC(O)CC2(C)C)C)C)C)C)C(C)(C)C1)C		N/A	0.78	0.78	1	0.86
C_LYYDEPKDTUIGFR-WQJDCOTQNA-N	C_LYYDEPKDTUIGFR-WQJDCOTQNA-N	O=C(C=CC(=CC=CC(=CC=CC=C(C=CC=C(C=CC1(O)C(O)(C)CC(O)CC1(C)C)C)C)C)C)C2(C)CC(O)CC2(C)C		N/A	N/A	N/A	1	N/A
62702-55-0	62702-55-0	[H]OC([H])([H])C([H])=C(C([H])=C([H])C([H])=C(C([H])=C([H])C1=C(C(=O)C([H])([H])C([H])([H])C1(C([H])([H])[H])C([H])([H])[H])C([H])([H])[H])C([H])([H])[H])C([H])([H])[H]		N/A	0.69	0.9	N/A	0.79
C_PBOUPDPWSRTITJ-ZKNUCMKJNA-N	C_PBOUPDPWSRTITJ-ZKNUCMKJNA-N	O=C(C=C(O)C(=CC=CC(=CC=CC=C(C=CC=C(C#CC1=C(C(=O)C(O)CC1(C)C)C)C)C)C)C)C2(C)CC(O)CC2(C)C		N/A	0.95	0.95	1	0.97
C_IJMNXZHEDVWINS-IRLWTADCNA-N	C_IJMNXZHEDVWINS-IRLWTADCNA-N	[H]OC1([H])C(=O)C(=C(C([H])=C([H])C(=O)C([H])([H])[H])C(C([H])([H])[H])(C([H])([H])[H])C1([H])[H])C([H])([H])[H]		N/A	0.91	0.72	N/A	0.81
C_PQLCIULTTLEVLF-DRTFDKPYNA-N	C_PQLCIULTTLEVLF-DRTFDKPYNA-N	O=C1C(=C(C=CC(=CC=CC(=CC=CC=C(C=CC=C(C=CC=C(C=CC=C(C)C)C)C)C)C)C)C(C)(C)CC1)C		N/A	N/A	N/A	N/A	N/A
C_WIIAAEMYMGPGLU-NARIZVKVNA-N	C_WIIAAEMYMGPGLU-NARIZVKVNA-N	O=C1C(=C(C=CC(=CC=CC(=CC=CC=C(C=CC=C(C=CC=C(C=CC(O)C(OC2OC(CO)C(O)C(O)C2O)(C)C)C)C)C)C)C)C(C)(C)CC1)C		N/A	N/A	N/A	0.67	N/A
C_XJWXMPXLYUAWJI-FBRFJIEHNA-N	C_XJWXMPXLYUAWJI-FBRFJIEHNA-N	O=C1C(=C(C=CC(=CC=CC(=CC=CC=C(C=CC=C(C=CC2=C(C)CC(O)C(O)C2(C)C)C)C)C)C)C(C)(C)C(O)C1O)C		N/A	0.77	0.77	1	0.85
C_FBGYKZFPASGIAM-UVPHNZPXNA-N	C_FBGYKZFPASGIAM-UVPHNZPXNA-N	[H]OC1([H])C(=O)C(=C(C([H])=C([H])C(=C([H])C([H])=C([H])C(=C([H])C([H])=C([H])C([H])=C(C([H])=C([H])C([H])=C(C([H])=C([H])C2=C(C([H])([H])[H])C([H])([H])C([H])(OS(=O)(=O)O[H])C([H])(O[H])C2(C([H])([H])[H])C([H])([H])[H])C([H])([H])[H])C([H])([H])[H])C([H])([H])[H])C([H])([H])[H])C(C([H])([H])[H])(C([H])([H])[H])C1([H])O[H])C([H])([H])[H]		N/A	N/A	N/A	0.67	N/A
(6S)-6-hydroxy-3-[(1E,3E,5E,7E,9E,11E,13E,15E,17E,19E,21E,23S)-24-hydroxy-3,7,12,16,20,24-hexamethyl-23-[(3,4,5-trihydroxy-6-methyl-2-oxanyl)oxy]pentacosa-1,3,5,7,9,11,13,15,17,19,21-undecaenyl]-2,4,4-trimethyl-1-cyclohex-2-enone	(6S)-6-hydroxy-3-[(1E,3E,5E,7E,9E,11E,13E,15E,17E,19E,21E,23S)-24-hydroxy-3,7,12,16,20,24-hexamethyl-23-[(3,4,5-trihydroxy-6-methyl-2-oxanyl)oxy]pentacosa-1,3,5,7,9,11,13,15,17,19,21-undecaenyl]-2,4,4-trimethyl-1-cyclohex-2-enone	[H]OC1([H])C(=O)C(=C(C([H])=C([H])C(=C([H])C([H])=C([H])C(=C([H])C([H])=C([H])C([H])=C(C([H])=C([H])C([H])=C(C([H])=C([H])C([H])=C(C([H])=C([H])C([H])(OC2([H])OC([H])(C([H])([H])[H])C([H])(O[H])C([H])(O[H])C2([H])O[H])C(O[H])(C([H])([H])[H])C([H])([H])[H])C([H])([H])[H])C([H])([H])[H])C([H])([H])[H])C([H])([H])[H])C([H])([H])[H])C(C([H])([H])[H])(C([H])([H])[H])C1([H])[H])C([H])([H])[H]		N/A	N/A	N/A	0.67	N/A
C_GYSHFNPXXPCKGU-YLCDQFHFNA-N	C_GYSHFNPXXPCKGU-YLCDQFHFNA-N	O=C1C(=C(C=CC(=CC=CC(=CC=CC=C(C=CC=C(C=CC=C(C=CC(OC2OC(C)C(O)C(O)C2O)C(O)(C)C)C)C)C)C)C)C(C)(C)CC1O)C		N/A	N/A	N/A	0.67	N/A
C_GYSHFNPXXPCKGU-YLCDQFHFNA-N	C_GYSHFNPXXPCKGU-YLCDQFHFNA-N	O=C1C(=C(C=CC(=CC=CC(=CC=CC=C(C=CC=C(C=CC=C(C=CC(OC2OC(C)C(O)C(O)C2O)C(O)(C)C)C)C)C)C)C)C(C)(C)CC1O)C		N/A	N/A	N/A	0.67	N/A
C_JKMGDISLOMKFOX-WOSPREJUNA-N	C_JKMGDISLOMKFOX-WOSPREJUNA-N	O=C1C(=C(C=CC(=CC=CC(=CC=CC=C(C=CC=C(C=CC2C(=CC(O)CC2(C)C)C)C)C)C)C)C(C)(C)CC1O)C		N/A	0.97	0.97	1	0.98
C_JKMGDISLOMKFOX-WMSZQSFCNA-N	C_JKMGDISLOMKFOX-WMSZQSFCNA-N	O=C1C(=C(C=CC(=CC=CC(=CC=CC=C(C=CC=C(C=CC2C(=CC(O)CC2(C)C)C)C)C)C)C)C(C)(C)CC1O)C		N/A	0.97	0.97	1	0.98
C_JKMGDISLOMKFOX-WOSPREJUNA-N	C_JKMGDISLOMKFOX-WOSPREJUNA-N	O=C1C(=C(C=CC(=CC=CC(=CC=CC=C(C=CC=C(C=CC2C(=CC(O)CC2(C)C)C)C)C)C)C)C(C)(C)CC1O)C		N/A	0.97	0.97	1	0.98
C_AGUFDWUTBPSNFX-PJVSOVETNA-N	C_AGUFDWUTBPSNFX-PJVSOVETNA-N	O=C(C=CC(=CC=CC(=CC=CC=C(C=CC=C(C#CC1=C(C(=O)C(O)CC1(C)C)C)C)C)C)C)C2(C)CC(O)CC2(C)C		N/A	1.04	1.04	1	1.03
C_LXUQYKJMQWQSFH-KRVKGGPVNA-N	C_LXUQYKJMQWQSFH-KRVKGGPVNA-N	O=C1C(=C(C#CC(=CC=CC(=CC=CC=C(C=CC=C(C#CC2=C(C)C(O)C(O)CC2(C)C)C)C)C)C)C(C)(C)CC1O)C		N/A	N/A	N/A	N/A	N/A
C_RNQDFWZVKBSPOZ-JTNOQLJBNA-N	C_RNQDFWZVKBSPOZ-JTNOQLJBNA-N	OC1C(=C(C=CC(=CC=CC(=CC=CC=C(C=CC=C(C=CC2=C(C)CC(O)CC2(C)C)C)C)C)C)C(C)(C)CC1O)C		N/A	0.86	0.86	1	0.91
C_HLVUXUXYJGWECZ-AXLQNWTHNA-N	C_HLVUXUXYJGWECZ-AXLQNWTHNA-N	OC1C(=C(C=CC(=CC=CC(=CC=CC=C(C=CC=C(C=CC=C(C=CC(OC2OC(C)C(O)C(O)C2O)C(O)(C)C)C)C)C)C)C)C(C)(C)CC1O)C		N/A	N/A	N/A	0.67	N/A
C_GOBUFJJNJJSVFH-KWOGWMFNNA-N	C_GOBUFJJNJJSVFH-KWOGWMFNNA-N	O=C(C=C(O)C(=CC=CC(=CC=CC=C(C=CC=C(C#CC1=C(C)C(O)C(O)CC1(C)C)C)C)C)C)C2(C)CC(O)CC2(C)C		N/A	0.84	0.84	1	0.89
C_RDHCMKIXMMGSAD-JPHOESAYNA-N	C_RDHCMKIXMMGSAD-JPHOESAYNA-N	OC1C=C(C)C(C=CC(=CC=CC(=CC=CC=C(C=CC=C(C=CC2=C(C)C(O)C(O)CC2(C)C)C)C)C)C)C(C)(C)C1		N/A	0.86	0.86	1	0.91
C_RONAGRFBGGXGHB-DKLMTRRANA-N	C_RONAGRFBGGXGHB-DKLMTRRANA-N	O=C1C(=C(C=CC(=CC=CC(=CC=CC=C(C=CC=C(C=CC2=C(C)C(O)CCC2(C)C)C)C)C)C)C(C)(C)CC1)C		N/A	1	1	N/A	1
C_CBMMHDFSRYRFMK-LIHLWOOONA-N	C_CBMMHDFSRYRFMK-LIHLWOOONA-N	O=C1C(=C(C=CC(=CC=CC(=CC=CC=C(C=CC=C(C=CC2C(C)C(O)CCC2(C)C)C)C)C)C)C(C)(C)CC1)C		N/A	0.97	0.97	N/A	0.97
C_PTEUXLLYOIVZFO-JMBCJQBHNA-N	C_PTEUXLLYOIVZFO-JMBCJQBHNA-N	[H]OC1([H])C([H])([H])C([H])([H])C(C([H])([H])[H])(C([H])([H])[H])C([H])(C([H])=C([H])C(=C([H])C([H])=C([H])C(=C([H])C([H])=C([H])C([H])=C(C([H])=C([H])C([H])=C(C([H])=C([H])C2([H])C([H])(C(=O)C([H])([H])C([H])([H])C2(C([H])([H])[H])C([H])([H])[H])C([H])([H])[H])C([H])([H])[H])C([H])([H])[H])C([H])([H])[H])C([H])([H])[H])C1([H])C([H])([H])[H]		N/A	0.96	0.96	N/A	0.96
C_LXUQYKJMQWQSFH-CNRWVXIKNA-N	C_LXUQYKJMQWQSFH-CNRWVXIKNA-N	O=C1C(=C(C#CC(=CC=CC(=CC=CC=C(C=CC=C(C#CC2=C(C)C(O)C(O)CC2(C)C)C)C)C)C)C(C)(C)CC1O)C		N/A	N/A	N/A	N/A	N/A
C_DLMCYEPKRUIRPR-VGNCPUALNA-N	C_DLMCYEPKRUIRPR-VGNCPUALNA-N	O=C(O)C(=CC=CC(=CC=CC(=CC=CC=C(C=CC=C(C)CCC=C(C)CO)C)C)C)C		N/A	1.11	1.11	N/A	1.11
C_CCBSGQLGLZMKTB-ZVLLIQJTNA-N	C_CCBSGQLGLZMKTB-ZVLLIQJTNA-N	OCC(=CC=CC(=CC=CC(=CC=CC=C(C=CC=C(C)CCC=C(C)C)C)C)C)C		N/A	1.14	1.14	N/A	1.14
C_BXSGNHPXESBBDB-ROKXECAJNA-N	C_BXSGNHPXESBBDB-ROKXECAJNA-N	O=C1C(O)=CC(C(C=CC(=CC=CC(=CC=CC=C(C=CC=C(C=CC2=C(C)C(O)CCC2(C)C)C)C)C)C)=C1C)(C)C		N/A	N/A	N/A	1	N/A
C_RMTXRSKFJQIXGO-JIYPWYQONA-N	C_RMTXRSKFJQIXGO-JIYPWYQONA-N	C(=CC=C(C=CC=C(C=CC=C(C)C)C)C)C=C(C=CC=C(C=CC=C(C=CC=C(C)C)C)C)C		N/A	N/A	N/A	N/A	N/A
C_MZQCGFHMKFDRKJ-CATRKCNMNA-N	C_MZQCGFHMKFDRKJ-CATRKCNMNA-N	O=C(C(=CC=CC(=CC=CC(=CC=CC=C(C=CC=C(C=CC=C(C(=O)CC=C(C)C)C)C)C)C)C)C)CC=C(C)C		N/A	N/A	N/A	N/A	N/A
C_JJMKRPXUHIPSAW-ZOKJSSERNA-N	C_JJMKRPXUHIPSAW-ZOKJSSERNA-N	C(=CC=C(C=CC=C(C)CCC=C(C)C)C)C=C(C=CC=C(C)CCC=C(C)C)C		N/A	0.91	0.91	N/A	0.91
C_XJMTWNXFNQAKGS-AXODYVGMNA-N	C_XJMTWNXFNQAKGS-AXODYVGMNA-N	C(=CC=C(C)CCC=C(C)CCC=C(C)C)C=C(C=CC=C(C)CCC=C(C)C)C		N/A	0.9	0.9	N/A	0.9
C_NXJJBCPAGHGVJC-MAYJZIKRNA-N	C_NXJJBCPAGHGVJC-MAYJZIKRNA-N	C(=CC=C(C)CCC=C(C)CCC=C(C)C)C=C(C)CCC=C(C)CCC=C(C)C		N/A	0.87	0.87	N/A	0.87
53872-50-7	53872-50-7	C(=CC=C(C=CC=C(C)CCC=C(C)C)C)C=C(C=CC=C(C=CC=C(C)C)C)C		N/A	0.93	0.93	N/A	0.93
C_NXJSQJIGCCIMAE-ORIYTCASNA-N	C_NXJSQJIGCCIMAE-ORIYTCASNA-N	[H]OC(=O)C(=C([H])C([H])=C([H])C(=C([H])C([H])=C([H])C(=C([H])C([H])=C([H])C([H])=C(C([H])=C([H])C([H])=C(C([H])([H])[H])C([H])([H])C([H])([H])C([H])=C(C([H])([H])[H])C([H])([H])[H])C([H])([H])[H])C([H])([H])[H])C([H])([H])[H])C([H])([H])[H]		N/A	1.2	1.2	N/A	1.2
174206-07-6	174206-07-6	[H]C(=C([H])C([H])=C(C([H])=C([H])C([H])=C(C([H])=C([H])C(=O)OC([H])([H])[H])C([H])([H])[H])C([H])([H])[H])C([H])=C(C([H])=C([H])C([H])=C(C([H])=C([H])C([H])=C(C([H])([H])[H])C([H])([H])C([H])([H])C([H])=C(C([H])([H])[H])C([H])([H])[H])C([H])([H])[H])C([H])([H])[H]		N/A	0.95	0.95	N/A	0.95
59057-70-4	59057-70-4	[H]C(=O)C(=CC=CC(=CC=CC(=CC=CC=C(C=CC=C(C)CCC=C(C)C)C)C)C)C		N/A	1	1	N/A	1
5056-18-8	5056-18-8	O=CC(=CC=CC(=CC=CC(=CC=CC=C(C=CC=C(C=CC=C(C=O)C)C)C)C)C)C		N/A	1.02	1.02	N/A	1.02
C_HGWBSMBLLOMJGT-DADBORHENA-N	C_HGWBSMBLLOMJGT-DADBORHENA-N	[H]C(=C([H])C([H])=C(C([H])=C([H])C([H])=C(C([H])=C([H])C([H])=C(C([H])([H])[H])C([H])([H])[H])C([H])([H])[H])C([H])([H])[H])C([H])=C(C([H])=C([H])C([H])=C(C([H])=C([H])C([H])=C(C([H])([H])[H])C([H])([H])[H])C([H])([H])[H])C([H])([H])[H]		N/A	0.94	0.94	N/A	0.94
59137-48-3	59137-48-3	O=CC(=CC=CC(=CC=CC(=CC=CC=C(C=CC=C(C=CC=C(C)C)C)C)C)C)C		N/A	1.01	1.01	N/A	1.01
C_FUIUCBAOBOEADA-ZPZIOZIENA-N	C_FUIUCBAOBOEADA-ZPZIOZIENA-N	O=C(O)C(=CC=CC(=CC=CC(=CC=CC=C(C=CC=C(C=CC=C(C)C)C)C)C)C)C		N/A	1.2	1.2	N/A	1.2
C_HJBGYTGFYJLBGT-KEFRQDFBNA-N	C_HJBGYTGFYJLBGT-KEFRQDFBNA-N	O=CC(=CC=CC(=CC=CC(=CC=CC=C(C=CC=C(C=CC=C(C(=O)O)C)C)C)C)C)C		N/A	1.21	1.21	N/A	1.21
C_QSLXXAZXUYYJCO-IMFKHJNANA-N	C_QSLXXAZXUYYJCO-IMFKHJNANA-N	C(=CC=C(C)CCC=C(C)CCC=C(C)C)C=C(C=CC=C(C=CC=C(C)C)C)C		N/A	0.91	0.91	N/A	0.91
C_YMOJEHLMENKTSQ-GVCQAPIFNA-N	C_YMOJEHLMENKTSQ-GVCQAPIFNA-N	O=C(O)C(=CC=CC(=CC=CC(=CC=CC=C(C=CC=C(C=CC=C(C(=O)O)C)C)C)C)C)C		N/A	1.13	1.13	N/A	1.13
(2E,4E,6E,8E,10E,12E,14E,16E,18E,22E)-2,6,10,15,19,23-hexamethyltetracosa-2,4,6,8,10,12,14,16,18,22-decaenedioic acid bis[(2S,3R,4S,5S,6R)-3,4,5-trihydroxy-6-(1-oxopropoxymethyl)-2-oxanyl] ester	(2E,4E,6E,8E,10E,12E,14E,16E,18E,22E)-2,6,10,15,19,23-hexamethyltetracosa-2,4,6,8,10,12,14,16,18,22-decaenedioic acid bis[(2S,3R,4S,5S,6R)-3,4,5-trihydroxy-6-(1-oxopropoxymethyl)-2-oxanyl] ester	[H]OC1([H])C([H])(OC(=O)C(=C([H])C([H])=C([H])C(=C([H])C([H])=C([H])C(=C([H])C([H])=C([H])C([H])=C(C([H])=C([H])C([H])=C(C([H])([H])[H])C([H])([H])C([H])([H])C([H])=C(C(=O)OC2([H])OC([H])(C([H])([H])OC(=O)C([H])([H])C([H])([H])[H])C([H])(O[H])C([H])(O[H])C2([H])O[H])C([H])([H])[H])C([H])([H])[H])C([H])([H])[H])C([H])([H])[H])C([H])([H])[H])OC([H])(C([H])([H])OC(=O)C([H])([H])C([H])([H])[H])C([H])…		N/A	N/A	N/A	0.33	N/A
C_WOTSVDYWYPZSJS-RIGMUXOENA-N	C_WOTSVDYWYPZSJS-RIGMUXOENA-N	OCC1OC(OCC(=CC=CC(=CC=CC(=CC=CC=C(C=CC=C(C)CCC=C(C)C)C)C)C)C)C(O)C(O)C1O		N/A	0.63	0.63	N/A	0.63
C_SPZOTGUASMZIGP-DMUUMRGENA-N	C_SPZOTGUASMZIGP-DMUUMRGENA-N	O=C(O)C(=CC=CC(=CC=CC(=CC=CC=C(C=CC=C(C=CC=C(C)COC1OC(CO)C(O)C(O)C1O)C)C)C)C)C		N/A	0.66	0.66	N/A	0.66
C_RGAZJYSRPZSBTF-GVVOHZSFNA-N	C_RGAZJYSRPZSBTF-GVVOHZSFNA-N	O=C1C(O)=CC(C(C=CC(=CC=CC(=CC=CC=C(C=CC=C(C=CC2=C(C)CCCC2(C)C)C)C)C)C)=C1C)(C)C		N/A	N/A	N/A	N/A	N/A
C_AYJYTLZCTMNXDL-LWXSITGBNA-N	C_AYJYTLZCTMNXDL-LWXSITGBNA-N	O(C=1C=C(C(C=CC(=CC=CC(=CC=CC=C(C=CC=C(C=CC=2C(=CC=C(C2C)C)C)C)C)C)C)=C(C1C)C)C)C		N/A	N/A	N/A	N/A	N/A
C_NMDUIRDPZACVNV-OIRRSCHYNA-N	C_NMDUIRDPZACVNV-OIRRSCHYNA-N	OC=1C=C(C(C=CC(=CC=CC(=CC=CC=C(C=CC=C(C=CC=2C(=CC(OC)=C(C2C)C)C)C)C)C)C)=C(C1C)C)C		N/A	N/A	N/A	N/A	N/A
C_PJAPZIZSFGWFOQ-LFTYKLQINA-N	C_PJAPZIZSFGWFOQ-LFTYKLQINA-N	[H]OC1([H])C([H])([H])C(=C(C([H])=C([H])C(=C([H])C([H])=C([H])C(=C([H])C([H])=C([H])C([H])=C(C([H])=C([H])C([H])=C(C(=O)C([H])([H])[H])C([H])([H])[H])C([H])([H])[H])C([H])([H])[H])C([H])([H])[H])C(C([H])([H])[H])(C([H])([H])[H])C1([H])[H])C([H])([H])[H]		N/A	0.88	1.05	N/A	0.96
C_FOKMRTGUQDOQKW-OJCGDWOONA-N	C_FOKMRTGUQDOQKW-OJCGDWOONA-N	OC(C=C(C)C)CC(=CC=CC(=CC=CC(=CC=CC=C(C=CC=C(C=CC1=C(C)CC(O)CC1(C)C)C)C)C)C)C		N/A	N/A	N/A	N/A	N/A
C_AATNFCIRDPNDRP-YRKVFUNNNA-N	C_AATNFCIRDPNDRP-YRKVFUNNNA-N	OC=1C=C(C(C=CC(=CC=CC(=CC=CC=C(C=CC=C(C=CC=2C(=CC=C(C2C)C)C)C)C)C)C)=C(C1C)C)C		N/A	N/A	N/A	N/A	N/A
NOCAS_1032358	NOCAS_1032358	O=C1C(=C(C=CC(=CC=CC(=CC=CC=C(C=CC=C(C=CC2=C(C)CC(O)CC2(C)C)C)C)C)C)C(C)(C)CC1)C		N/A	1.06	1.06	N/A	1.06
C_JQSLJBXSPJMQQS-DOVVDOALNA-N	C_JQSLJBXSPJMQQS-DOVVDOALNA-N	O=C1C(=C(C=CC(=CC=CC(=CC=CC=C(C=CC=C(C=CC=C(C=CC=C(C)C)C)C)C)C)C)C(C)(C)CC1O)C		N/A	N/A	N/A	N/A	N/A
C_JVQHJTZHWCFJRO-LWXSITGBNA-N	C_JVQHJTZHWCFJRO-LWXSITGBNA-N	O=C(OC=1C=C(C(C=CC(=CC=CC(=CC=CC=C(C=CC=C(C=CC=2C(=CC=C(C2C)C)C)C)C)C)C)=C(C1C)C)C)C		N/A	N/A	N/A	N/A	N/A
NOCAS_859245	NOCAS_859245	OC1C=C(C)C(C=CC(=CC=CC(=CC=CC=C(C=CC=C(C=CC2=C(C)CC(O)CC2(C)C)C)C)C)C)C(C)(C)C1		N/A	1.05	1.05	N/A	1.05
C_NGKSEVYOCARGLQ-QYNFDXARNA-N	C_NGKSEVYOCARGLQ-QYNFDXARNA-N	O=C1OC(=CC(=CC=CC=C(C=CC=C(C=CC23OC3(C)CC(O)CC2(C)C)C)C)C)C=C1CCC4C(=CC(=O)CC4(C)C)C		N/A	1.08	1.08	1	1.06
143167-27-5	143167-27-5	O=C1C=C(C)C(C=CC(=CC=CC(=CC=CC=C(C=CC=C(C=CC2=C(C)CC(O)CC2(C)C)C)C)C)C)C(C)(C)C1		N/A	1.15	1.15	N/A	1.15
NOCAS_859245	NOCAS_859245	[H]OC1([H])C([H])=C(C([H])([H])[H])C([H])(C([H])=C([H])C(=C([H])C([H])=C([H])C(=C([H])C([H])=C([H])C([H])=C(C([H])=C([H])C([H])=C(C([H])=C([H])C2=C(C([H])([H])[H])C([H])([H])C([H])(O[H])C([H])([H])C2(C([H])([H])[H])C([H])([H])[H])C([H])([H])[H])C([H])([H])[H])C([H])([H])[H])C([H])([H])[H])C(C([H])([H])[H])(C([H])([H])[H])C1([H])[H]		N/A	1.05	1.05	N/A	1.05
C_DJOWTWWHMWQATC-XMBDKGOYNA-N	C_DJOWTWWHMWQATC-XMBDKGOYNA-N	[H]OC1([H])C([H])([H])C(=C(C([H])=C([H])C(=C([H])C([H])=C([H])C(=C([H])C([H])=C([H])C([H])=C(C([H])=C([H])C([H])=C(C([H])=C([H])C2(O[H])C(O[H])(C([H])([H])[H])C([H])([H])C([H])(O[H])C([H])([H])C2(C([H])([H])[H])C([H])([H])[H])C([H])([H])[H])C([H])([H])[H])C([H])([H])[H])C([H])([H])[H])C(C([H])([H])[H])(C([H])([H])[H])C1([H])[H])C([H])([H])[H]		N/A	0.78	0.78	1	0.86
C_QETNDFHTWWPCMT-PONOSZKINA-N	C_QETNDFHTWWPCMT-PONOSZKINA-N	O=C1C(=O)C(C(C=CC(=CC=CC(=CC=CC=C(C=CC=C(C=CC2=C(C)CC(O)C(O)C2(C)C)C)C)C)C)=C1C)(C)C		N/A	1.01	1.01	1	1.01
C_SWAVOVMQOZIPBB-MJNMNOQENA-N	C_SWAVOVMQOZIPBB-MJNMNOQENA-N	O(C)C(C)(C)CC=CC(=CC=CC(=CC=CC(=CC=CC=C(C=CC=C(C=CC=C(C)CCCC(OC)(C)C)C)C)C)C)C		N/A	N/A	N/A	N/A	N/A
C_DJIIRPBYUKDNJH-ZZFFCQPYNA-N	C_DJIIRPBYUKDNJH-ZZFFCQPYNA-N	O=C(CCC(=CC=CC(=CC=CC(=CC=CC=C(C=CC=C(C)CCC=C(C)CCC=C(C)C)C)C)C)C)C(OC)(C)C		N/A	N/A	N/A	N/A	N/A
(6E,10E,12E,14E,16E,18E,20E,22E,24E,26E)-31-methoxy-2,6,10,14,19,23,27,31-octamethyldotriaconta-2,6,10,12,14,16,18,20,22,24,26-undecaene	(6E,10E,12E,14E,16E,18E,20E,22E,24E,26E)-31-methoxy-2,6,10,14,19,23,27,31-octamethyldotriaconta-2,6,10,12,14,16,18,20,22,24,26-undecaene	[H]C(=C([H])C([H])=C(C([H])=C([H])C([H])=C(C([H])([H])[H])C([H])([H])C([H])([H])C([H])=C(C([H])([H])[H])C([H])([H])C([H])([H])C([H])=C(C([H])([H])[H])C([H])([H])[H])C([H])([H])[H])C([H])=C(C([H])=C([H])C([H])=C(C([H])=C([H])C([H])=C(C([H])([H])[H])C([H])([H])C([H])([H])C([H])([H])C(OC([H])([H])[H])(C([H])([H])[H])C([H])([H])[H])C([H])([H])[H])C([H])([H])[H]		N/A	N/A	N/A	N/A	N/A
C_HZZSQEYTDMZTNV-LPPVHDQUNA-N	C_HZZSQEYTDMZTNV-LPPVHDQUNA-N	OC(C)(C)CCCC(=CC=CC(=CC=CC(=CC=CC=C(C=CC=C(C=CC=C(C)CCCC(OC)(C)C)C)C)C)C)C		N/A	N/A	N/A	N/A	N/A
(6E,8E,10E,12E,14E,16E,18E,20E,22E,24E,26E)-31-methoxy-2,6,10,14,19,23,27,31-octamethyldotriaconta-2,6,8,10,12,14,16,18,20,22,24,26-dodecaene	(6E,8E,10E,12E,14E,16E,18E,20E,22E,24E,26E)-31-methoxy-2,6,10,14,19,23,27,31-octamethyldotriaconta-2,6,8,10,12,14,16,18,20,22,24,26-dodecaene	[H]C(=C([H])C([H])=C(C([H])=C([H])C([H])=C(C([H])=C([H])C([H])=C(C([H])([H])[H])C([H])([H])C([H])([H])C([H])([H])C(OC([H])([H])[H])(C([H])([H])[H])C([H])([H])[H])C([H])([H])[H])C([H])([H])[H])C([H])=C(C([H])=C([H])C([H])=C(C([H])=C([H])C([H])=C(C([H])([H])[H])C([H])([H])C([H])([H])C([H])=C(C([H])([H])[H])C([H])([H])[H])C([H])([H])[H])C([H])([H])[H]		N/A	N/A	N/A	N/A	N/A
C_SQSSCRYMQXZJHL-QQGJMDNJNA-N	C_SQSSCRYMQXZJHL-QQGJMDNJNA-N	OC1C(=C(C=CC(=CC=CC(=CC=CC=C(C=CC=C(C=CC2=C(C=CCC2(C)C)C)C)C)C)C)C(C)(C)CC1)C		N/A	N/A	N/A	N/A	N/A
502-70-5	502-70-5	[H]C(=C([H])C([H])=C(C([H])=C([H])C([H])=C(C([H])=O)C([H])([H])[H])C([H])([H])[H])C([H])=C(C([H])=C([H])C([H])=C(C([H])=O)C([H])([H])[H])C([H])([H])[H]		N/A	0.55	0.91	N/A	0.73
C_RVITUWWAPCDXAD-BUHXKAACNA-N	C_RVITUWWAPCDXAD-BUHXKAACNA-N	O=CC(=CC=CC=C(C=CC=C(C=CC=C(C)CCC=C(C)C)C)C)C=CC=C(C=CC=C(C=CCC(C)C)C)C		N/A	N/A	N/A	N/A	N/A
butanoic acid [(2R,3S,4S,5R,6S)-3,4,5-trihydroxy-6-[(4E,6E,8E,10E,12E,14E,16E,18E,20E,22E,24E,26E)-2,6,10,14,19,23,27,31-octamethyldotriaconta-4,6,8,10,12,14,16,18,20,22,24,26,30-tridecaen-2-yl]oxy-2-oxanyl]methyl ester	butanoic acid [(2R,3S,4S,5R,6S)-3,4,5-trihydroxy-6-[(4E,6E,8E,10E,12E,14E,16E,18E,20E,22E,24E,26E)-2,6,10,14,19,23,27,31-octamethyldotriaconta-4,6,8,10,12,14,16,18,20,22,24,26,30-tridecaen-2-yl]oxy-2-oxanyl]methyl ester	[H]OC1([H])C([H])(OC([H])(C([H])([H])OC(=O)C([H])([H])C([H])([H])C([H])([H])[H])C([H])(O[H])C1([H])O[H])OC(C([H])([H])[H])(C([H])([H])[H])C([H])([H])C([H])=C([H])C(=C([H])C([H])=C([H])C(=C([H])C([H])=C([H])C(=C([H])C([H])=C([H])C([H])=C(C([H])=C([H])C([H])=C(C([H])=C([H])C([H])=C(C([H])([H])[H])C([H])([H])C([H])([H])C([H])=C(C([H])([H])[H])C([H])([H])[H])C([H])([H])[H])C([H])([H])[H])C([H])([H])[…		N/A	N/A	N/A	N/A	N/A
(6E,8E,10E,12E,14E,16E,18E,20E,22E,24E,26E,28E)-2,6,10,14,19,23,27,31-octamethyl-2-dotriaconta-6,8,10,12,14,16,18,20,22,24,26,28,30-tridecaenol	(6E,8E,10E,12E,14E,16E,18E,20E,22E,24E,26E,28E)-2,6,10,14,19,23,27,31-octamethyl-2-dotriaconta-6,8,10,12,14,16,18,20,22,24,26,28,30-tridecaenol	[H]OC(C([H])([H])[H])(C([H])([H])[H])C([H])([H])C([H])([H])C([H])([H])C(=C([H])C([H])=C([H])C(=C([H])C([H])=C([H])C(=C([H])C([H])=C([H])C([H])=C(C([H])=C([H])C([H])=C(C([H])=C([H])C([H])=C(C([H])=C([H])C([H])=C(C([H])([H])[H])C([H])([H])[H])C([H])([H])[H])C([H])([H])[H])C([H])([H])[H])C([H])([H])[H])C([H])([H])[H])C([H])([H])[H]		N/A	N/A	N/A	N/A	N/A
C_YNXUITAACINYQG-VWQKURAKNA-N	C_YNXUITAACINYQG-VWQKURAKNA-N	OC(C)(C)CC=CC(=CC=CC(=CC=CC(=CC=CC=C(C=CC=C(C=CC=C(C)CCC=C(C)C)C)C)C)C)C		N/A	N/A	N/A	N/A	N/A
C_QSAWSYZDZFHUNP-BVJDFVEXNA-N	C_QSAWSYZDZFHUNP-BVJDFVEXNA-N	OCC1OC(OC(C)(C)CC=CC(=CC=CC(=CC=CC(=CC=CC=C(C=CC=C(C=CC=C(C)CCC=C(C)C)C)C)C)C)C)C(O)C(O)C1O		N/A	N/A	N/A	N/A	N/A
butanoic acid [(2R,3S,4S,5R,6S)-3,4,5-trihydroxy-6-[(4E,6E,8E,10E,12E,14E,16E,18E,20E,22E,24E,26E)-2,6,10,14,19,23,27,31-octamethyldotriaconta-4,6,8,10,12,14,16,18,20,22,24,26,30-tridecaen-2-yl]oxy-2-oxanyl]methyl ester	butanoic acid [(2R,3S,4S,5R,6S)-3,4,5-trihydroxy-6-[(4E,6E,8E,10E,12E,14E,16E,18E,20E,22E,24E,26E)-2,6,10,14,19,23,27,31-octamethyldotriaconta-4,6,8,10,12,14,16,18,20,22,24,26,30-tridecaen-2-yl]oxy-2-oxanyl]methyl ester	[H]OC1([H])C([H])(OC([H])(C([H])([H])OC(=O)C([H])([H])C([H])([H])C([H])([H])[H])C([H])(O[H])C1([H])O[H])OC(C([H])([H])[H])(C([H])([H])[H])C([H])([H])C([H])=C([H])C(=C([H])C([H])=C([H])C(=C([H])C([H])=C([H])C(=C([H])C([H])=C([H])C([H])=C(C([H])=C([H])C([H])=C(C([H])=C([H])C([H])=C(C([H])([H])[H])C([H])([H])C([H])([H])C([H])=C(C([H])([H])[H])C([H])([H])[H])C([H])([H])[H])C([H])([H])[H])C([H])([H])[…		N/A	N/A	N/A	N/A	N/A
C_OCMSUPSDVXKDFY-FQMRBFJQNA-N	C_OCMSUPSDVXKDFY-FQMRBFJQNA-N	C(=CC=C(C=CC=C(C=CC=C(C)CCC=C(C)C)C)C)C=C(C=CC=C(C=CC=C(C=CC=C(C)C)C)C)C		N/A	N/A	N/A	N/A	N/A
C_FPLASDSFNINBIY-NXUFVKJANA-N	C_FPLASDSFNINBIY-NXUFVKJANA-N	O=CC(=CC=CC(=CC=CC(=CC=CC(=CC=CC=C(C=CC=C(C=CC=C(C)CCC=C(C)C)C)C)C)C)C)C		N/A	N/A	N/A	N/A	N/A
C_BISHVLROUFQUDS-LYYKGUCYNA-N	C_BISHVLROUFQUDS-LYYKGUCYNA-N	O(C)C(C)(C)CCCC(=CC=CC(=CC=CC(=CC=CC=C(C)CCC=C(C)CCC=C(C)CCC=C(C)C)C)C)C		N/A	N/A	N/A	N/A	N/A
C_UKZNVYFIFVPGRZ-BHZWYYKXNA-N	C_UKZNVYFIFVPGRZ-BHZWYYKXNA-N	OC1CC(C)(C)C(C=CC(=CC=CC(=CC=CC=C(C=CC=C(C=CC2C(C)C(O)CCC2(C)C)C)C)C)C)C(C)C1O		N/A	0.77	0.77	1	0.85
C_JRDOTPFGWVUYGC-KBPZIFSGNA-N	C_JRDOTPFGWVUYGC-KBPZIFSGNA-N	OC1CC(C)(C)C(C=CC(=CC=CC(=CC=CC=C(C=CC=C(C=CC2C(C)C(O)C(O)CC2(C)C)C)C)C)C)C(C)C1O		N/A	0.68	0.68	1	0.79
C_PNTYNLHQUBJAGK-ZSYYIMSENA-N	C_PNTYNLHQUBJAGK-ZSYYIMSENA-N	O=CC(=CC=CC=C(C=CC=C(C=CC=C(C)CCCC(OC)(C)C)C)C)C=CC=C(C=CC=C(C)CCCC(OC)(C)C)C		N/A	N/A	N/A	N/A	N/A
C_LCTIOHZQWXQPIB-VYCPWLLENA-N	C_LCTIOHZQWXQPIB-VYCPWLLENA-N	O(C)C(C)(C)CCCC(=CC=CC(=CC=CC(=CC=CC=C(C=CC=C(C=CC=C(C)CCCC(OC)(C)C)C)C)C)C)C		N/A	N/A	N/A	N/A	N/A
C_GDBKJKRVPJLKNL-XJEUCKQZNA-N	C_GDBKJKRVPJLKNL-XJEUCKQZNA-N	[H]OC(C([H])([H])[H])(C([H])([H])[H])C([H])([H])C([H])=C([H])C(=C([H])C([H])=C([H])C(=C([H])C([H])=C([H])C(=C([H])C([H])=C([H])C([H])=C(C([H])=C([H])C([H])=C(C([H])=C([H])C([H])=C(C([H])=C([H])C([H])=C(C([H])([H])[H])C([H])([H])[H])C([H])([H])[H])C([H])([H])[H])C([H])([H])[H])C([H])([H])[H])C([H])([H])[H])C([H])([H])[H]		N/A	N/A	N/A	N/A	N/A
C_YHGMOOBZWWOWOW-MRFCJBPONA-N	C_YHGMOOBZWWOWOW-MRFCJBPONA-N	O(C)C(C)(C)CCCC(=CC=CC(=CC=CC(=CC=CC=C(C=CC=C(C)CCC=C(C)CCCC(OC)(C)C)C)C)C)C		N/A	N/A	N/A	N/A	N/A
C_GSEWQLJSYYGYGP-MAGFNOCXNA-N	C_GSEWQLJSYYGYGP-MAGFNOCXNA-N	O(C)C(C)(C)CCCC(=CC=CC(=CC=CC(=CC=CC=C(C)CCC=C(C)CCC=C(C)CCCC(OC)(C)C)C)C)C		N/A	N/A	N/A	N/A	N/A
2-[2,3,5-trimethyl-4-[3,7,12,16-tetramethyl-18-[2,3,6-trimethyl-4-(2-oxanyloxy)phenyl]octadeca-1,3,5,7,9,11,13,15,17-nonaenyl]phenoxy]oxane	2-[2,3,5-trimethyl-4-[3,7,12,16-tetramethyl-18-[2,3,6-trimethyl-4-(2-oxanyloxy)phenyl]octadeca-1,3,5,7,9,11,13,15,17-nonaenyl]phenoxy]oxane	[H]C(=C([H])C([H])=C(C([H])=C([H])C([H])=C(C([H])=C([H])C=1C(=C([H])C(OC2([H])OC([H])([H])C([H])([H])C([H])([H])C2([H])[H])=C(C1C([H])([H])[H])C([H])([H])[H])C([H])([H])[H])C([H])([H])[H])C([H])([H])[H])C([H])=C(C([H])=C([H])C([H])=C(C([H])=C([H])C=3C(=C([H])C(OC4([H])OC([H])([H])C([H])([H])C([H])([H])C4([H])[H])=C(C3C([H])([H])[H])C([H])([H])[H])C([H])([H])[H])C([H])([H])[H])C([H])([H])[H]		N/A	N/A	N/A	1	N/A
C_SOXWBUZWHMMBGV-QQXHRLQXNA-N	C_SOXWBUZWHMMBGV-QQXHRLQXNA-N	O(C=1C=C(C(C=CC(=CC=CC(=CC=CC=C(C=CC=C(C=CC=2C(=CC(OC)=C(C2C)C)C)C)C)C)C)=C(C1C)C)C)C		N/A	N/A	N/A	N/A	N/A
C_LULRKRLJAMFUBF-QQXHRLQXNA-N	C_LULRKRLJAMFUBF-QQXHRLQXNA-N	O=C(OC=1C=C(C(C=CC(=CC=CC(=CC=CC=C(C=CC=C(C=CC=2C(=CC(OC(=O)C)=C(C2C)C)C)C)C)C)C)=C(C1C)C)C)C		N/A	N/A	N/A	1	N/A
C_ZEXQVPRPMQVOFT-FKWLIVNUNA-N	C_ZEXQVPRPMQVOFT-FKWLIVNUNA-N	OC1CC(=C(C#CC(=CC=CC(=CC=CC=C(C=CC=C(C=CC2(O)C(O)(C)CC(O)CC2(C)C)C)C)C)C)C(C)(C)C1)C		N/A	0.83	0.83	1	0.89
C_NRLVZXUWVPUCFW-OQICXCORNA-N	C_NRLVZXUWVPUCFW-OQICXCORNA-N	O=C(OC)C(=CC=CC=C(C=CC=C(C=CC1C(=CC(=O)CC1(C)C)C)C)C)C		N/A	0.8	0.94	N/A	0.87
hexadecanoic acid [(1R)-3,5,5-trimethyl-4-[(1E,3E,5E,7E,9E,11E,13E,15E,17E)-3,7,12,16-tetramethyl-18-[(1R,4R)-2,6,6-trimethyl-4-(1-oxohexadecoxy)-1-cyclohex-2-enyl]octadeca-1,3,5,7,9,11,13,15,17-nonaenyl]-1-cyclohex-3-enyl] ester	hexadecanoic acid [(1R)-3,5,5-trimethyl-4-[(1E,3E,5E,7E,9E,11E,13E,15E,17E)-3,7,12,16-tetramethyl-18-[(1R,4R)-2,6,6-trimethyl-4-(1-oxohexadecoxy)-1-cyclohex-2-enyl]octadeca-1,3,5,7,9,11,13,15,17-nonaenyl]-1-cyclohex-3-enyl] ester	[H]C(=C([H])C([H])=C(C([H])=C([H])C([H])=C(C([H])=C([H])C1([H])C(=C([H])C([H])(OC(=O)C([H])([H])C([H])([H])C([H])([H])C([H])([H])C([H])([H])C([H])([H])C([H])([H])C([H])([H])C([H])([H])C([H])([H])C([H])([H])C([H])([H])C([H])([H])C([H])([H])C([H])([H])[H])C([H])([H])C1(C([H])([H])[H])C([H])([H])[H])C([H])([H])[H])C([H])([H])[H])C([H])([H])[H])C([H])=C(C([H])=C([H])C([H])=C(C([H])=C([H])C2=C(C([H])(…		N/A	N/A	N/A	N/A	N/A
81306-52-7	81306-52-7	O=C(C(=CC=CC(=CC=CC=C(C=CC=C(C#CC1=C(C)CC(O)CC1(C)C)C)C)C)C)CC23OC3(C)CC(O)CC2(C)C		N/A	0.93	0.93	1	0.95
C_ZXBKJGIDFYDFMF-ANNAHMHSNA-N	C_ZXBKJGIDFYDFMF-ANNAHMHSNA-N	O=C(OC1CC(=C(C#CC(=CC=CC(=CC=CC=C(C=CC=C(C(=O)CC23OC3(C)CC(O)CC2(C)C)C)C)C)C)C(C)(C)C1)C)C		N/A	N/A	N/A	1	N/A
C_OTIKLBMPKONKAU-RPCHPRAWNA-N	C_OTIKLBMPKONKAU-RPCHPRAWNA-N	O=C(OC1CC(=C(C#CC(=CC=CC(=CC=CC=C(C=CC=C(C(=O)CC23OC3(C)CC(OC(=O)CCC4C5=NC(=CC=6NC(C=C7N=C(C=C8NC=9C(C(=O)CC59)=C8C)C(=C7C)CC)=C(C=C)C6C)C4C)CC2(C)C)C)C)C)C)C(C)(C)C1)C)C		N/A	N/A	N/A	0.67	N/A
C_UBQYDZUJWOBLJS-KRSGXWTMNA-N	C_UBQYDZUJWOBLJS-KRSGXWTMNA-N	O=C(OC1CC(O)(C(=C=CC(=CC=CC(=CC=CC=C(C=CC=C(C#CC23OC3(C)CC(O)CC2(C)C)CO)C)C)C)C(C)(C)C1)C)C		N/A	N/A	N/A	0.67	N/A
C_TTXKDVNLLOKANT-OFMUGVRZNA-N	C_TTXKDVNLLOKANT-OFMUGVRZNA-N	O=C1C(=C(C=CC(=CC=CC(=CC=CC=C(C=CC=C(C)CCC2=C(C(=O)C(O)CC2(C)C)C)C)C)C)C(C)(C)CC1O)C		N/A	0.92	0.92	1	0.95
C_HBQMPUHSZHRZGF-CGSNKXGGNA-N	C_HBQMPUHSZHRZGF-CGSNKXGGNA-N	OC1C=C(C)C(O)(C=CC(=CC=CC(=CC=CC=C(C=CC=C(C#CC2=C(C)CC(O)CC2(C)C)C)C)C)C)C(C)(C)C1		N/A	0.98	0.98	1	0.99
C_DESMTXYDFVNXDC-CZTHYPRBNA-N	C_DESMTXYDFVNXDC-CZTHYPRBNA-N	O=C(OC1OC(COC(=O)CC(C)C)C(O)C(O)C1O)C(=CC=CC(=CC=CC(=CC=CC=C(C)CCC=C(C)CCC=C(C)C)C)C)C		N/A	N/A	N/A	0.67	N/A
C_VFPVMIPMYVASLR-TUCGVVRANA-N	C_VFPVMIPMYVASLR-TUCGVVRANA-N	O=CC=CC(=CC=CC(=CC=CC(=CC=CC=C(C=CC=C(C=CC1=C(C(=O)C(O)CC1(C)C)C)C)C)C)C)C		N/A	N/A	N/A	N/A	N/A
C_QQQGKROJPRSZGA-XIJSTYEFNA-N	C_QQQGKROJPRSZGA-XIJSTYEFNA-N	O=C(C=CC=CC(=CC=CC(=CC=CC(=CC=CC=C(C=CC=C(C=CC1=C(C(=O)C(O)CC1(C)C)C)C)C)C)C)C)C		N/A	N/A	N/A	N/A	N/A
NOCAS_863269	NOCAS_863269	OC1CC(=C(C=CC(=CC=CC(=CC=CC=C(C=CC=C(C=CC=C(C)CCC=C(C)C)C)C)C)C)C(C)(C)C1)C		N/A	N/A	N/A	N/A	N/A
C_UPYKUZBSLRQECL-JLTXGRSLNA-N	C_UPYKUZBSLRQECL-JLTXGRSLNA-N	C=C1CCCC(C)(C)C1C=CC(=CC=CC(=CC=CC=C(C=CC=C(C=CC2C(=C)CCCC2(C)C)C)C)C)C		N/A	N/A	N/A	N/A	N/A
113724-67-7	113724-67-7	[H]OC([H])([H])C([H])=C([H])C(=C([H])C([H])=C([H])C([H])=C(C([H])=C([H])C([H])=C(C([H])=C([H])C1=C(C([H])([H])[H])C([H])([H])C([H])(O[H])C([H])([H])C1(C([H])([H])[H])C([H])([H])[H])C([H])([H])[H])C([H])([H])[H])C([H])([H])[H]		N/A	0.73	0.92	N/A	0.82
C_NZEPSBGUXWWWSI-IKWFHLKRNA-N	C_NZEPSBGUXWWWSI-IKWFHLKRNA-N	O=C(C(=CC=CC(=CC=CC=C(C=CC=C(C=C=C1C(O)(C)CC(O)CC1(C)C)C)C)C)C)CC23OC3(C)CC(O)CC2(C)C		N/A	0.83	0.83	0.67	0.77
C_BYMNGQXZAKNJEB-IKWFHLKRNA-N	C_BYMNGQXZAKNJEB-IKWFHLKRNA-N	O=C(C(=CC=CC(=CC=CC=C(C=CC=C(C=C=C1C(O)(C)CC(OS(=O)(=O)O)CC1(C)C)C)C)C)C)CC23OC3(C)CC(O)CC2(C)C		N/A	N/A	N/A	0.67	N/A
C_UJICOFMPHQQSBU-IVIBOMDVNA-N	C_UJICOFMPHQQSBU-IVIBOMDVNA-N	[H]OC1([H])C([H])([H])C(O[H])(C(=C=C([H])C(=C([H])C([H])=C([H])C(=C([H])C([H])=C([H])C([H])=C(C([H])=C([H])C([H])=C(C(=O)C([H])([H])C23OC3(C([H])([H])[H])C([H])([H])C([H])(OC(=O)C([H])([H])C([H])([H])[H])C([H])([H])C2(C([H])([H])[H])C([H])([H])[H])C([H])([H])[H])C([H])([H])[H])C([H])([H])[H])C([H])([H])[H])C(C([H])([H])[H])(C([H])([H])[H])C1([H])[H])C([H])([H])[H]		N/A	N/A	N/A	0.67	N/A
NOCAS_863155	NOCAS_863155	[H]C(=C=C1C(O)(C)CC(OC(=O)C)CC1(C)C)C(=CC=CC(=CC=CC=C(C=CC=C(C(=O)CC23OC3(C)CC(O)CC2(C)C)C)C)C)C		N/A	N/A	N/A	0.67	N/A
C_NLSHXTJPFWTWFP-REIHPGBONA-N	C_NLSHXTJPFWTWFP-REIHPGBONA-N	O=CC(=CC=CC=C(C=CC=C(C=CC=C(C)CCC(OC)(C)C)C)C)C=CC=C(C=CC=C(C=CCC(OC)(C)C)C)C		N/A	N/A	N/A	N/A	N/A
79-81-2	79-81-2	O=C(OCC=C(C=CC=C(C=CC1=C(C)CCCC1(C)C)C)C)CCCCCCCCCCCCCCC		N/A	0.78	0.78	0.67	0.74
472-86-6	472-86-6	O=CC=C(C=CC=C(C=CC1=C(C)CCCC1(C)C)C)C		N/A	0.7	0.89	N/A	0.8
C_JNRFHJQRIUJTNO-KUKCJSQUNA-N	C_JNRFHJQRIUJTNO-KUKCJSQUNA-N	[H]OC1([H])C([H])([H])C(=C(C([H])=C([H])C(=C([H])C([H])=C([H])C(=C([H])C([H])=C([H])C([H])=C(C([H])=C([H])C([H])=C(C([H])=C([H])C(=O)C([H])([H])[H])C([H])([H])[H])C([H])([H])[H])C([H])([H])[H])C([H])([H])[H])C(C([H])([H])[H])(C([H])([H])[H])C1([H])[H])C([H])([H])[H]		N/A	1.02	1.02	N/A	1.02
550-29-8	550-29-8	C(=CC=C(C=CC=C(C=CC=1C(=CC=C(C1C)C)C)C)C)C=C(C=CC=C(C=CC2=CC=C(C(=C2C)C)C)C)C		N/A	N/A	N/A	N/A	N/A
C_UKQDELXQDGFRFW-RIRRTMASNA-N	C_UKQDELXQDGFRFW-RIRRTMASNA-N	C(=CC=C(C=CC=C(C=CC1=CC=C(C(=C1C)C)C)C)C)C=C(C=CC=C(C=CC2=CC=C(C(=C2C)C)C)C)C		N/A	N/A	N/A	N/A	N/A
C_YIQRIEBZKDZQLZ-WHJOMXHFNA-N	C_YIQRIEBZKDZQLZ-WHJOMXHFNA-N	C(=CC=C(C=CC=C(C=CC=1C=C(C=C(C1C)C)C)C)C)C=C(C=CC=C(C=CC2=CC=C(C(=C2C)C)C)C)C		N/A	N/A	N/A	N/A	N/A
C_ROEFDDKNUCSGSE-OXSCYCTNNA-N	C_ROEFDDKNUCSGSE-OXSCYCTNNA-N	O=C(C(=CC=CC(=CC=CC(=CC=CC=C(C=CC=C(C)CCC=C(C)CCCC(O)(C)C)C)C)C)C)CCC(OC)(C)C		N/A	N/A	N/A	N/A	N/A
C_CVPBJFUPBIROOF-JVQXPDBGNA-N	C_CVPBJFUPBIROOF-JVQXPDBGNA-N	O=C(C(=CC=CC(=CC=CC(=CC=CC=C(C=CC=C(C)CCC=C(C)CCC=C(C)C)C)C)C)C)CCC(OC)(C)C		N/A	N/A	N/A	N/A	N/A
C_BDEDHHUJFASDSN-JXIKJKQBNA-N	C_BDEDHHUJFASDSN-JXIKJKQBNA-N	O=C(C(=CC=CC(=CC=CC(=CC=CC=C(C)CCC=C(C)CCC=C(C)CCC=C(C)C)C)C)C)CCC(OC)(C)C		N/A	N/A	N/A	N/A	N/A
C_GNQGCRSAOCMLSV-NELSBDBUNA-N	C_GNQGCRSAOCMLSV-NELSBDBUNA-N	O=C(C(=CC=CC(=CC=CC(=CC=CC=C(C=CC=C(C=CC=C(C)CCCC(O)(C)C)C)C)C)C)C)CCC(OC)(C)C		N/A	N/A	N/A	N/A	N/A
C_YYCQFETXOGJFMD-IDPZBRFSNA-N	C_YYCQFETXOGJFMD-IDPZBRFSNA-N	O=C(C(=CC=CC(=CC=CC(=CC=CC=C(C=CC=C(C=CC=C(C(=O)CCC(OC)(C)C)C)C)C)C)C)C)CCC(OC)(C)C		N/A	N/A	N/A	N/A	N/A
C_KSAQIRSWZGLSET-BOIKDPEENA-N	C_KSAQIRSWZGLSET-BOIKDPEENA-N	O=C(C(=CC=CC(=CC=CC(=CC=CC=C(C=CC=C(C=CC=C(C=CCC(OC)(C)C)C)C)C)C)C)C)CCC(OC)(C)C		N/A	N/A	N/A	N/A	N/A
C_KAWQESUNKWSPBA-NMWBISKFNA-N	C_KAWQESUNKWSPBA-NMWBISKFNA-N	O=C(C(=CC=CC(=CC=CC(=CC=CC=C(C=CC=C(C=CC=C(C)CCC=C(C)C)C)C)C)C)C)CCC(OC)(C)C		N/A	N/A	N/A	N/A	N/A
C_JPHOIGCQEIPBBI-FKJWWBEUNA-N	C_JPHOIGCQEIPBBI-FKJWWBEUNA-N	O=C1OC(C=C1C=CC23OC3(C)CC(O)CC2(C)C)=CC(=CC=CC=CC=C(C#CC4=C(C)CC(O)CC4(C)C)C)C		N/A	1.01	1.01	0.67	0.9
C_ZXVDYXHNDNZGKI-WDCRZOIKNA-N	C_ZXVDYXHNDNZGKI-WDCRZOIKNA-N	O=C1OC(=CC(=CC=CC=CC=C(C#CC2=C(C)CC(O)CC2(C)C)C)C)C=C1C3OC4(C(=C3)C(C)(C)CC(O)C4)C		N/A	1.04	1.04	0.67	0.92
C_YDSRGWPRPWTZCK-IWMNBLRVNA-N	C_YDSRGWPRPWTZCK-IWMNBLRVNA-N	O=C1OC(C=C1C=CC23OC3(C)CC(O)CC2(C)C)=CC(=CC=CC=CC=C(C#CC4=C(C)CC(OC(=O)C)CC4(C)C)C)C		N/A	1.14	1.14	0.67	0.98
C_FBTFPENKSFBRHH-FZOVUFRFNA-N	C_FBTFPENKSFBRHH-FZOVUFRFNA-N	O=C1OC(=CC(=CC=CC=CC=C(C#CC2=C(C)CC(OC(=O)C)CC2(C)C)C)C)C=C1C3OC4(C(=C3)C(C)(C)CC(O)C4)C		N/A	1.18	1.18	0.67	1.01
C_PJEBCMWOHPBCLB-SELDIHMDNA-N	C_PJEBCMWOHPBCLB-SELDIHMDNA-N	OCC(=CC=CC=C(C=CC=C(C=CC1C(=CC(O)CC1(C)C)C)C)C)C=CC=C(C=CC2=C(C)CC(O)CC2(C)C)C		N/A	0.97	0.97	1	0.98
141-10-6	141-10-6	[H]C(=C([H])C(=O)C([H])([H])[H])C([H])=C(C([H])([H])[H])C([H])([H])C([H])([H])C([H])=C(C([H])([H])[H])C([H])([H])[H]		N/A	0.49	0.6	0.33	0.47
502-65-8	502-65-8	C(=CC=C(C=CC=C(C=CC=C(C)CCC=C(C)C)C)C)C=C(C=CC=C(C=CC=C(C)CCC=C(C)C)C)C		N/A	N/A	N/A	N/A	N/A
C_UDHCTKONQXLHKV-VARMORAHNA-N	C_UDHCTKONQXLHKV-VARMORAHNA-N	O=C(C(=CC=CC(=CC=CC=C(C=CC=C(C=CC1C(=CC(O)CC1(C)C)C)C)C)C)C)CC23OC3(C)CC(O)CC2(C)C		N/A	0.88	0.88	1	0.92
[(1R,2R,3R)-2-methyl-3-[(1E,5E,9E)-2,6,10,14-tetramethylpentadeca-1,5,9,13-tetraenyl]-2-[(3E,7E)-4,8,12-trimethyltrideca-3,7,11-trienyl]cyclopropyl]methyl phosphono hydrogen phosphate	[(1R,2R,3R)-2-methyl-3-[(1E,5E,9E)-2,6,10,14-tetramethylpentadeca-1,5,9,13-tetraenyl]-2-[(3E,7E)-4,8,12-trimethyltrideca-3,7,11-trienyl]cyclopropyl]methyl phosphono hydrogen phosphate	[H]OP(=O)(O[H])OP(=O)(O[H])OC([H])([H])C1([H])C([H])(C([H])=C(C([H])([H])[H])C([H])([H])C([H])([H])C([H])=C(C([H])([H])[H])C([H])([H])C([H])([H])C([H])=C(C([H])([H])[H])C([H])([H])C([H])([H])C([H])=C(C([H])([H])[H])C([H])([H])[H])C1(C([H])([H])[H])C([H])([H])C([H])([H])C([H])=C(C([H])([H])[H])C([H])([H])C([H])([H])C([H])=C(C([H])([H])[H])C([H])([H])C([H])([H])C([H])=C(C([H])([H])[H])C([H])([H])[H]		N/A	N/A	N/A	N/A	N/A
C_DARXCJZXRPHHRN-IRCLWZCONA-N	C_DARXCJZXRPHHRN-IRCLWZCONA-N	OC1CC(=C)C(O)(C=CC(=CC=CC(=CC=CC=C(C=CC=C(C=CC2=C(C)CC(O)CC2(C)C)C)C)C)C)C(C)(C)C1		N/A	0.94	0.94	1	0.96
C_WOJYJHBMWRNRJG-HGGPNOTFNA-N	C_WOJYJHBMWRNRJG-HGGPNOTFNA-N	O=C(C(=CC=CC(=CC=CC=C(C=CC=C(C=CC1C(=CC(O)CC1(C)C)C)C)C)C)C)CC2(O)C(=C)CC(O)CC2(C)C		N/A	0.86	0.86	1	0.91
C_FXILFHWSQWCPCS-FENZHQATNA-N	C_FXILFHWSQWCPCS-FENZHQATNA-N	[H]OC1([H])C([H])([H])C(=C(C([H])=C([H])C(=C([H])C([H])=C([H])C(=C([H])C([H])=C([H])C([H])=C(C([H])=C([H])C([H])=C(C([H])=C([H])C2=C(C([H])([H])[H])C([H])([H])C([H])(OS(=O)(=O)O[H])C([H])([H])C2(C([H])([H])[H])C([H])([H])[H])C([H])([H])[H])C([H])([H])[H])C([H])([H])[H])C([H])([H])[H])C(C([H])([H])[H])(C([H])([H])[H])C1([H])O[H])C([H])([H])[H]		N/A	N/A	N/A	0.67	N/A
C_FXILFHWSQWCPCS-FENZHQATNA-N	C_FXILFHWSQWCPCS-FENZHQATNA-N	[H]OC1([H])C([H])([H])C(=C(C([H])=C([H])C(=C([H])C([H])=C([H])C(=C([H])C([H])=C([H])C([H])=C(C([H])=C([H])C([H])=C(C([H])=C([H])C2=C(C([H])([H])[H])C([H])([H])C([H])(OS(=O)(=O)O[H])C([H])([H])C2(C([H])([H])[H])C([H])([H])[H])C([H])([H])[H])C([H])([H])[H])C([H])([H])[H])C([H])([H])[H])C(C([H])([H])[H])(C([H])([H])[H])C1([H])O[H])C([H])([H])[H]		N/A	N/A	N/A	0.67	N/A
C_OTLMCZQDWUQGSB-WFGNXHHHNA-N	C_OTLMCZQDWUQGSB-WFGNXHHHNA-N	O=C1C(=C(C=CC(=CC=CC(=CC=CC=C(C=CC=C(C=CC2=C(C(=O)C(OC)CC2(C)C)C)C)C)C)C)C(C)(C)CC1OC)C		N/A	N/A	N/A	1	N/A
C_OMJAWWPQNWDDBQ-PBEPJCNINA-N	C_OMJAWWPQNWDDBQ-PBEPJCNINA-N	OC(C=CC(=CC=CC(=CC=CC(=CC=CC=C(C=CC=C(C=CC1=C(C)CCCC1(C)C)C)C)C)C)C)C(O)(C)C		N/A	N/A	N/A	N/A	N/A
C_VRWPVBPKEBIXMP-IDECJDEQNA-N	C_VRWPVBPKEBIXMP-IDECJDEQNA-N	[H]C1(OC=2C(=C(C=3OC(C)(CCC3C2CC1([H])C=C(C=CC45OC5(C)CC(O)CC4(C)C)C)CCCC(C)CCCC(C)CCCC(C)C)C)C)C(=CC=CC=C(C=CC=C(C=C=C6C(O)(C)CC(O)CC6(C)C)C)C)C		N/A	N/A	N/A	0.67	N/A
C_VRWPVBPKEBIXMP-OVLMNQQFNA-N	C_VRWPVBPKEBIXMP-OVLMNQQFNA-N	[H]C1(OC=2C(=C(C=3OC(C)(CCC3C2CC1([H])C=C(C=CC45OC5(C)CC(O)CC4(C)C)C)CCCC(C)CCCC(C)CCCC(C)C)C)C)C(=CC=CC=C(C=CC=C(C=C=C6C(O)(C)CC(O)CC6(C)C)C)C)C		N/A	N/A	N/A	0.67	N/A
C_VRWPVBPKEBIXMP-ZWRSZORJNA-N	C_VRWPVBPKEBIXMP-ZWRSZORJNA-N	OC1CC(O)(C(=C=CC(=CC=CC(=CC=CC=C(C)C2OC=3C(=C(C=4OC(C)(CCC4C3CC2C=C(C=CC56OC6(C)CC(O)CC5(C)C)C)CCCC(C)CCCC(C)CCCC(C)C)C)C)C)C)C(C)(C)C1)C		N/A	N/A	N/A	0.67	N/A
C_QTZBDYXGGHNDAL-SZJYAFNRNA-N	C_QTZBDYXGGHNDAL-SZJYAFNRNA-N	[H]C1(OC=2C(=C(C=3OC(C)(CCC3C2CC1([H])C=C(C=CC45OC5(C)CC(O)CC4(C)C)C)CCCC(C)CCCC(C)CCCC(C)C)C)C)C(=CC=CC=C(C=CC=C(C=CC6=C(C)CC(O)CC6(C)C)C)C)C		N/A	N/A	N/A	0.67	N/A
C_QTZBDYXGGHNDAL-UVJOAPNSNA-N	C_QTZBDYXGGHNDAL-UVJOAPNSNA-N	[H]C1(OC=2C(=C(C=3OC(C)(CCC3C2CC1([H])C=C(C=CC45OC5(C)CC(O)CC4(C)C)C)CCCC(C)CCCC(C)CCCC(C)C)C)C)C(=CC=CC=C(C=CC=C(C=CC6=C(C)CC(O)CC6(C)C)C)C)C		N/A	N/A	N/A	0.67	N/A
C_QTZBDYXGGHNDAL-NAHFEBLBNA-N	C_QTZBDYXGGHNDAL-NAHFEBLBNA-N	OC1CC(=C(C=CC(=CC=CC(=CC=CC=C(C)C2OC=3C(=C(C=4OC(C)(CCC4C3CC2C=C(C=CC56OC6(C)CC(O)CC5(C)C)C)CCCC(C)CCCC(C)CCCC(C)C)C)C)C)C)C(C)(C)C1)C		N/A	N/A	N/A	0.67	N/A
C_QDELACDYEWPQLV-MEEBAIGSNA-N	C_QDELACDYEWPQLV-MEEBAIGSNA-N	[H]C1(OC=2C(=C(C=3OC(C)(CCC3C2CC1([H])C=C(C=CC45OC5(C)CC(O)CC4(C)C)C)CCCC(C)CCCC(C)CCCC(C)C)C)C)C(=CC=CC=C(C=CC=C(C=CC67OC7(C)CC(O)CC6(C)C)C)C)C		N/A	N/A	N/A	0.67	N/A
C_QDELACDYEWPQLV-RQVDRULDNA-N	C_QDELACDYEWPQLV-RQVDRULDNA-N	[H]C1(OC=2C(=C(C=3OC(C)(CCC3C2CC1([H])C=C(C=CC45OC5(C)CC(O)CC4(C)C)C)CCCC(C)CCCC(C)CCCC(C)C)C)C)C(=CC=CC=C(C=CC=C(C=CC67OC7(C)CC(O)CC6(C)C)C)C)C		N/A	N/A	N/A	0.67	N/A
C_QDELACDYEWPQLV-IPGYIEJZNA-N	C_QDELACDYEWPQLV-IPGYIEJZNA-N	[H]C1(OC=2C(=C(C=3OC(C)(CCC3C2CC1([H])C=C(C=CC45OC5(C)CC(O)CC4(C)C)C)CCCC(C)CCCC(C)CCCC(C)C)C)C)C(=CC=CC=C(C=CC=C(C=CC67OC7(C)CC(O)CC6(C)C)C)C)C		N/A	N/A	N/A	0.67	N/A
C_QDELACDYEWPQLV-SSFZNWFYNA-N	C_QDELACDYEWPQLV-SSFZNWFYNA-N	[H]C1(OC=2C(=C(C=3OC(C)(CCC3C2CC1([H])C=C(C=CC45OC5(C)CC(O)CC4(C)C)C)CCCC(C)CCCC(C)CCCC(C)C)C)C)C(=CC=CC=C(C=CC=C(C=CC67OC7(C)CC(O)CC6(C)C)C)C)C		N/A	N/A	N/A	0.67	N/A
C_QDELACDYEWPQLV-USIRJRIXNA-N	C_QDELACDYEWPQLV-USIRJRIXNA-N	OC1CC2(OC2(C=CC(=CC=CC(=CC=CC=C(C)C3OC=4C(=C(C=5OC(C)(CCC5C4CC3C=C(C=CC67OC7(C)CC(O)CC6(C)C)C)CCCC(C)CCCC(C)CCCC(C)C)C)C)C)C)C(C)(C)C1)C		N/A	N/A	N/A	0.67	N/A
C_VUXZBKJHYRYVJW-IMJKPWSQNA-N	C_VUXZBKJHYRYVJW-IMJKPWSQNA-N	O=C1C=C(C)C(C=CC(=CC=CC(=CC=CC=C(C=CC=C(C=CC2(O)C(=CC(=O)CC2(C)C)C)C)C)C)C)C(C)(C)C1		N/A	N/A	N/A	1	N/A
C_OOXRSLOSLOFFJR-LONZTZLANA-N	C_OOXRSLOSLOFFJR-LONZTZLANA-N	OCC(=CCCC(=CCCC(=CCCC(=CC=CC=C(C=CC=C(C)CCC=C(C)CCC=C(C)C)C)C)C)C)C		N/A	N/A	N/A	N/A	N/A
C_ZIUDAKDLOLDEGU-JPZSZRNLNA-N	C_ZIUDAKDLOLDEGU-JPZSZRNLNA-N	C(=CC=C(C=CCC(C)CCCC(C)CCC=C(C)C)C)C=C(C=CCC(C)CCCC(C)CCC=C(C)C)C		N/A	N/A	N/A	N/A	N/A
51598-36-8	51598-36-8	O1C(CCC(=CCCC(=CCCC(=CC=CC=C(C=CC=C(C)CCC=C(C)CCC=C(C)C)C)C)C)C)C1(C)C		N/A	N/A	N/A	0.67	N/A
540-04-5	540-04-5	C(=CC=C(C)CCC=C(C)CCC=C(C)CCC=C(C)C)C=C(C)CCC=C(C)CCC=C(C)CCC=C(C)C		N/A	N/A	N/A	N/A	N/A
26107-96-0	26107-96-0	O1C(CCC(=CCCC(=CCCC(=CC=CC=C(C)CCC=C(C)CCC=C(C)CCC=C(C)C)C)C)C)C1(C)C		N/A	N/A	N/A	0.67	N/A
hexadecanoic acid [(1R)-3,5,5-trimethyl-4-[(1E,3E,5E,7E,9E,11E,13E,15E,17E)-3,7,12,16-tetramethyl-18-[(4R)-2,6,6-trimethyl-4-(1-oxohexadecoxy)-1-cyclohexenyl]octadeca-1,3,5,7,9,11,13,15,17-nonaenyl]-1-cyclohex-3-enyl] ester	hexadecanoic acid [(1R)-3,5,5-trimethyl-4-[(1E,3E,5E,7E,9E,11E,13E,15E,17E)-3,7,12,16-tetramethyl-18-[(4R)-2,6,6-trimethyl-4-(1-oxohexadecoxy)-1-cyclohexenyl]octadeca-1,3,5,7,9,11,13,15,17-nonaenyl]-1-cyclohex-3-enyl] ester	[H]C(=C([H])C([H])=C(C([H])=C([H])C([H])=C(C([H])=C([H])C1=C(C([H])([H])[H])C([H])([H])C([H])(OC(=O)C([H])([H])C([H])([H])C([H])([H])C([H])([H])C([H])([H])C([H])([H])C([H])([H])C([H])([H])C([H])([H])C([H])([H])C([H])([H])C([H])([H])C([H])([H])C([H])([H])C([H])([H])[H])C([H])([H])C1(C([H])([H])[H])C([H])([H])[H])C([H])([H])[H])C([H])([H])[H])C([H])=C(C([H])=C([H])C([H])=C(C([H])=C([H])C2=C(C([H])(…		N/A	N/A	N/A	N/A	N/A
C_ZRXISZZQHKYPQA-QQGJMDNJNA-N	C_ZRXISZZQHKYPQA-QQGJMDNJNA-N	O=C1C(=C(C=CC(=CC=CC(=CC=CC=C(C=CC=C(C=CC2C(=CCCC2(C)C)C)C)C)C)C)C(C)(C)CC1)C		N/A	N/A	N/A	N/A	N/A
C_VBHQMCFBEAFHFY-ROKXECAJNA-N	C_VBHQMCFBEAFHFY-ROKXECAJNA-N	O=C1C(O)=CC(C(C=CC(=CC=CC(=CC=CC=C(C=CC=C(C=CC2=C(C(=O)CCC2(C)C)C)C)C)C)C)=C1C)(C)C		N/A	N/A	N/A	1	N/A
C_RSHFXVVRRRVVNQ-XFNWJPQRNA-N	C_RSHFXVVRRRVVNQ-XFNWJPQRNA-N	OCC1OC(OC(C)(C)C(O)C=CC(=CC=CC(=CC=CC(=CC=CC=C(C=CC=C(C=CC2=C(C)CCCC2(C)C)C)C)C)C)C)C(O)C(O)C1O		N/A	N/A	N/A	0.67	N/A
C_XFJXWDFEQIWBOA-RWLKNEIVNA-N	C_XFJXWDFEQIWBOA-RWLKNEIVNA-N	O=C(OCC1OC(OC(C)(C)C(O)C=CC(=CC=CC(=CC=CC(=CC=CC=C(C=CC=C(C=CC2=C(C)CC(O)CC2(C)C)C)C)C)C)C)C(O)C(O)C1O)CCCCCCCCCCCCCCC		N/A	N/A	N/A	N/A	N/A
C_UERCYYLOKQAWFG-ZDXQBWOGNA-N	C_UERCYYLOKQAWFG-ZDXQBWOGNA-N	O=C(C=CC(=CC=CC(=CC=CC(=CC=CC=C(C=CC=C(C=CC=C(C=CC(=O)C(O)(C)C)C)C)C)C)C)C)C(O)(C)C		N/A	N/A	N/A	N/A	N/A
C_XIVFQYWMMJWUCD-ZUHQAJDTNA-N	C_XIVFQYWMMJWUCD-ZUHQAJDTNA-N	O=C(O)C=C(C=CC1(O)C2(OCC1(C)CC(O)C2)C)C		N/A	0.84	0.68	N/A	0.76
C_GWNBJBMUGIZCIP-XAQMWKDMNA-N	C_GWNBJBMUGIZCIP-XAQMWKDMNA-N	[H]OC1([H])C([H])([H])C(O[H])(C(=C=C([H])C(=C([H])C([H])=C([H])C([H])=C([H])C([H])=C(C([H])=C2OC(=O)C(C([H])=C([H])C34OC4(C([H])([H])[H])C([H])([H])C([H])(O[H])C([H])([H])C3(C([H])([H])[H])C([H])([H])[H])=C2[H])C([H])([H])[H])C([H])([H])[H])C(C([H])([H])[H])(C([H])([H])[H])C1([H])[H])C([H])([H])[H]		N/A	0.89	0.89	0.67	0.82
C_RWIFCBRKLSVYBB-WZZCGYLHNA-N	C_RWIFCBRKLSVYBB-WZZCGYLHNA-N	[H]OC1([H])C([H])([H])C(O[H])(C(=C=C([H])C(=C([H])C([H])=C([H])C([H])=C([H])C([H])=C(C([H])=C2OC(=O)C(=C2[H])C3([H])OC4(C(=C3[H])C(C([H])([H])[H])(C([H])([H])[H])C([H])([H])C([H])(O[H])C4([H])[H])C([H])([H])[H])C([H])([H])[H])C([H])([H])[H])C(C([H])([H])[H])(C([H])([H])[H])C1([H])[H])C([H])([H])[H]		N/A	0.93	0.93	0.67	0.84
C_KQQRQKINDGGYIE-WPYARCRQNA-N	C_KQQRQKINDGGYIE-WPYARCRQNA-N	[H]OC1([H])C([H])([H])C2(OC([H])(C([H])=C2C(C([H])([H])[H])(C([H])([H])[H])C1([H])[H])C3=C([H])C(OC3=O)=C([H])C(=C([H])C([H])=C([H])C([H])=C([H])C([H])=C(C([H])=C=C4C(O[H])(C([H])([H])[H])C([H])([H])C([H])(OC(=O)C([H])([H])[H])C([H])([H])C4(C([H])([H])[H])C([H])([H])[H])C([H])([H])[H])C([H])([H])[H])C([H])([H])[H]		N/A	1.05	1.05	0.67	0.92
C_UYRDHEJRPVSJFM-WHXNQXTONA-N	C_UYRDHEJRPVSJFM-WHXNQXTONA-N	O=C1OC(C=C1C=CC23OC3(C)CC(O)CC2(C)C)=CC(=CC=CC=CC=C(C=C=C4C(O)(C)CC(OC(=O)C)CC4(C)C)C)C		N/A	1.01	1.01	0.67	0.9
C_ANEICJWUPVGZBQ-PXUVZGBENA-N	C_ANEICJWUPVGZBQ-PXUVZGBENA-N	O=C1C(=C(C=CC(=CC=CC(=CC=CC=C(C=CC=C(C#CC2=C(C)CC(O)CC2(C)C)C)C)C)C)C(C)(C)CC1O)C		N/A	1.02	1.02	N/A	1.02
C_ILEQLDBIUDBYJN-HWWICYCYNA-N	C_ILEQLDBIUDBYJN-HWWICYCYNA-N	OC1C(=C(C=CC(=CC=CC(=CC=CC=C(C=CC=C(C#CC2=C(C)CC(O)CC2(C)C)C)C)C)C)C(C)(C)CC1O)C		N/A	0.91	0.91	N/A	0.91
C_ILEQLDBIUDBYJN-WAFVSHRINA-N	C_ILEQLDBIUDBYJN-WAFVSHRINA-N	OC1C(=C(C=CC(=CC=CC(=CC=CC=C(C=CC=C(C#CC2=C(C)CC(O)CC2(C)C)C)C)C)C)C(C)(C)CC1O)C		N/A	0.91	0.91	N/A	0.91
C_ZAYHYNGKERKFHJ-ZRVUQIMUNA-N	C_ZAYHYNGKERKFHJ-ZRVUQIMUNA-N	OC1CC(=C(C=CC(=CC=CC(=CC=CC=C(C=CC=C(C)CCC2=C(C)CC(O)CC2(C)C)C)C)C)C(C)(C)C1)C		N/A	1.03	1.03	N/A	1.03
C_DBFXUHLRCRLMIU-LBZFIDKFNA-N	C_DBFXUHLRCRLMIU-LBZFIDKFNA-N	[H]OC1([H])C([H])([H])C(O[H])(C(=C=C([H])C(=C([H])C([H])=C([H])C(=C([H])C([H])=C([H])C([H])=C(C([H])=C([H])C([H])=C(C(=O)C([H])([H])[H])C([H])([H])[H])C([H])([H])[H])C([H])([H])[H])C([H])([H])[H])C(C([H])([H])[H])(C([H])([H])[H])C1([H])[H])C([H])([H])[H]		N/A	0.52	0.95	1	0.82
C_LIMWSSBYWJHLNB-BSUVHTGANA-N	C_LIMWSSBYWJHLNB-BSUVHTGANA-N	[H]OC1([H])C(=O)C(=C(C([H])=C([H])C(=C([H])C([H])=C([H])C(=C([H])C([H])=C([H])C([H])=C(C([H])=C([H])C([H])=C(C([H])=C([H])C2([H])C(=C([H])C(=O)C([H])([H])C2(C([H])([H])[H])C([H])([H])[H])C([H])([H])[H])C([H])([H])[H])C([H])([H])[H])C([H])([H])[H])C([H])([H])[H])C(C([H])([H])[H])(C([H])([H])[H])C1([H])[H])C([H])([H])[H]		N/A	N/A	N/A	1	N/A
C_FKIHEGJMQUTCRD-ZDYRQGGLNA-N	C_FKIHEGJMQUTCRD-ZDYRQGGLNA-N	O=CC(=CC=CC=C(C=CC=C(C=C=C1C(O)(C)CC(O)CC1(C)C)C)C)C=CC=C(C)CCC23OC3(C)CC(OC4OC(CO)C(OC5OC(CO)C(O)C(O)C5O)C(O)C4O)CC2(C)C		N/A	N/A	N/A	0.67	N/A
C_PNTYNLHQUBJAGK-NWXDQPGONA-N	C_PNTYNLHQUBJAGK-NWXDQPGONA-N	O=CC(=CC=CC=C(C=CC=C(C=CC=C(C)CCCC(OC)(C)C)C)C)C=CC=C(C=CC=C(C)CCCC(OC)(C)C)C		N/A	N/A	N/A	N/A	N/A
C_KHIQEGWMYKWUIK-OQIICAQBNA-N	C_KHIQEGWMYKWUIK-OQIICAQBNA-N	[H]OC([H])([H])C1([H])OC([H])(OC2(C([H])([H])[H])C([H])([H])C([H])([H])C([H])(O[H])C(C([H])([H])[H])(C([H])([H])[H])C2(O[H])C([H])=C([H])C([H])(O[H])C([H])([H])[H])C([H])(O[H])C([H])(O[H])C1([H])O[H]		N/A	0.3	0.15	0.67	0.37
57967-68-7	57967-68-7	[H]OC1(C([H])([H])[H])C([H])([H])C([H])([H])C([H])([H])C(C([H])([H])[H])(C([H])([H])[H])C21OC([H])(C([H])([H])[H])C([H])([H])C2([H])[H]		N/A	0.57	0.6	N/A	0.59
C_FREWEFHGNSZGSU-HKLJYONBNA-N	C_FREWEFHGNSZGSU-HKLJYONBNA-N	OC(C=CC(=CC=CC(=CC=CC(=CC=CC=C(C=CC=C(C=CC=C(C=CC(O)C(O)(C)C)C)C)C)C)C)C)C(O)(C)C		N/A	N/A	N/A	N/A	N/A
C_ZYYNEJWFGGVJQZ-WKAMRFAINA-N	C_ZYYNEJWFGGVJQZ-WKAMRFAINA-N	OC1C(O)C(OC(C=CC(=CC=CC(=CC=CC(=CC=CC=C(C=CC=C(C=CC=C(C=CC(OC2OC(C)C(O)C(O)C2O)C(O)(C)C)C)C)C)C)C)C)C(O)(C)C)OC(C)C1O		N/A	N/A	N/A	0.33	N/A
C_ZYYNEJWFGGVJQZ-LDIORAGKNA-N	C_ZYYNEJWFGGVJQZ-LDIORAGKNA-N	OC1C(O)C(OC(C=CC(=CC=CC(=CC=CC(=CC=CC=C(C=CC=C(C=CC=C(C=CC(OC2OC(C)C(O)C(O)C2O)C(O)(C)C)C)C)C)C)C)C)C(O)(C)C)OC(C)C1O		N/A	N/A	N/A	0.33	N/A
C_FYRKXPCNKQDFFH-PVWFQKKYNA-N	C_FYRKXPCNKQDFFH-PVWFQKKYNA-N	OCC1OC(OCOC(C=CC(=CC=CC(=CC=CC(=CC=CC=C(C=CC=C(C=CC=C(C=CC(OCOC2OC(CO)C(O)C(O)C2O)C(O)(C)C)C)C)C)C)C)C)C(O)(C)C)C(O)C(O)C1O		N/A	N/A	N/A	0.33	N/A
C_ZYYNEJWFGGVJQZ-XICRZHOHNA-N	C_ZYYNEJWFGGVJQZ-XICRZHOHNA-N	OC1C(O)C(OC(C=CC(=CC=CC(=CC=CC(=CC=CC=C(C=CC=C(C=CC=C(C=CC(OC2OC(C)C(O)C(O)C2O)C(O)(C)C)C)C)C)C)C)C)C(O)(C)C)OC(C)C1O		N/A	N/A	N/A	0.33	N/A
C_KMHJHLBHUCBJMZ-DPCFDRMFNA-N	C_KMHJHLBHUCBJMZ-DPCFDRMFNA-N	O=S(=O)(O)OC1C(O)CC(C)(C)C(C=CC(=CC=CC(=CC=CC=C(C=CC=C(C=CC2C(C)C(OS(=O)(=O)O)C(O)CC2(C)C)C)C)C)C)C1C		N/A	N/A	N/A	0.67	N/A
C_FSQZIFSGNDUYRQ-TYKRLFMMNA-N	C_FSQZIFSGNDUYRQ-TYKRLFMMNA-N	O=C(C(=CC=CC(=CC=CC(=CC=CC=C(C=CC=C(C=CC1=CC=C(C(=C1C)C)C)C)C)C)C)C)CCC(OC)(C)C		N/A	N/A	N/A	N/A	N/A
C_PWAYOKPSDOKFKY-ZNKNACNMNA-N	C_PWAYOKPSDOKFKY-ZNKNACNMNA-N	OCC1OC(OC(C)(C)CCCC(=CC=CC(=CC=CC=C(C=CC=C(C=CC=C(C)C)C)C)C)C)C(O)C(O)C1O		N/A	0.57	0.57	N/A	0.57
C_JVPASJUYZJKFHY-NJFIVVKRNA-N	C_JVPASJUYZJKFHY-NJFIVVKRNA-N	OC1CC(=C(C=CC(=CC=CC(=CC=CC=C(C=CC=C(C=CC2=C(C)CC(O)C(O)C2(C)C)C)C)C)C)C(C)(C)C1O)C		N/A	0.77	0.77	1	0.85
C_SULXBRKKQHUZMV-NJFIVVKRNA-N	C_SULXBRKKQHUZMV-NJFIVVKRNA-N	[H]OC1([H])C([H])([H])C(=C(C([H])=C([H])C(=C([H])C([H])=C([H])C(=C([H])C([H])=C([H])C([H])=C(C([H])=C([H])C([H])=C(C([H])=C([H])C2=C(C([H])([H])[H])C([H])([H])C([H])(OS(=O)(=O)O[H])C([H])(O[H])C2(C([H])([H])[H])C([H])([H])[H])C([H])([H])[H])C([H])([H])[H])C([H])([H])[H])C([H])([H])[H])C(C([H])([H])[H])(C([H])([H])[H])C1([H])O[H])C([H])([H])[H]		N/A	N/A	N/A	0.67	N/A
C_KQQRQKINDGGYIE-SQBXSGNYNA-N	C_KQQRQKINDGGYIE-SQBXSGNYNA-N	O=C1OC(=CC(=CC=CC=CC=C(C=C=C2C(O)(C)CC(OC(=O)C)CC2(C)C)C)C)C=C1C3OC4(C(=C3)C(C)(C)CC(O)C4)C		N/A	1.05	1.05	0.67	0.92
C_KQQRQKINDGGYIE-WPYARCRQNA-N	C_KQQRQKINDGGYIE-WPYARCRQNA-N	O=C1OC(=CC(=CC=CC=CC=C(C=C=C2C(O)(C)CC(OC(=O)C)CC2(C)C)C)C)C=C1C3OC4(C(=C3)C(C)(C)CC(O)C4)C		N/A	1.05	1.05	0.67	0.92
626-76-6	626-76-6	O=C(O)C=CC(=CC=CC(=CC=CC=C(C=CC=C(C=CC(=O)O)C)C)C)C		N/A	0.65	0.93	N/A	0.79
C_YDVSAYDEYSDXDI-FVEAXDNBNA-N	C_YDVSAYDEYSDXDI-FVEAXDNBNA-N	O=C1C(=C(C=CC(=CC=CC(=CC=C(C=C(C=CC=C(C=CC2=C(C(=O)C(O)CC2(C)C)C)C)C)[N+](=O)[O-])C)C)C(C)(C)CC1O)C		N/A	N/A	N/A	1	N/A
C_BYJIOUBZISYXSQ-JEFJXCMXNA-N	C_BYJIOUBZISYXSQ-JEFJXCMXNA-N	OC1CC(=C(C=CC(=CC=CC(=CC=CC=C(C=CC=C(C=CC2(O)C(=C)C=CCC2(C)C)C)C)C)C)C(C)(C)C1)C		N/A	N/A	N/A	N/A	N/A
NOCAS_862061	NOCAS_862061	C(=CC=C(C=CC=C(C)CCC=C(C)CCC=C(C)C)C)C=C(C=CC=C(C=CC=C(C)CCC=C(C)C)C)C		N/A	N/A	N/A	N/A	N/A
2468-88-4	2468-88-4	O=C(O)C(=CC=CC(=CC=CC(=CC=CC=C(C=CC=C(C=CC1=C(C)CCCC1(C)C)C)C)C)C)C		N/A	1.26	1.26	N/A	1.26
C_CXZXVEIFQBEHTM-HHOXJLNZNA-N	C_CXZXVEIFQBEHTM-HHOXJLNZNA-N	[H]C(=C([H])C([H])=C(C([H])=C([H])C([H])=C(C([H])=C([H])C1=C(C([H])([H])[H])C([H])([H])C([H])([H])C([H])([H])C1(C([H])([H])[H])C([H])([H])[H])C([H])([H])[H])C([H])([H])[H])C([H])=C(C([H])=C([H])C([H])=C(C([H])=C([H])C([H])=C(C(=O)OC([H])([H])[H])C([H])([H])[H])C([H])([H])[H])C([H])([H])[H]		N/A	1.08	1.08	N/A	1.08
NOCAS_864522	NOCAS_864522	[H]C(=C=C1C(O)(C)CC(O)CC1(C)C)C(=CC=CC(=CC=CC=C(C=CC=C(C=CC23OC3(C)CC(O)CC2(C)C)C)C)C)C		N/A	N/A	N/A	1	N/A
C_RJNOWCISCKYSDF-XWUZHOIANA-N	C_RJNOWCISCKYSDF-XWUZHOIANA-N	[H]OC([H])([H])C([H])=C(C([H])=C([H])C1(O[H])C(OC2([H])OC([H])(C([H])([H])O[H])C([H])(O[H])C([H])(O[H])C2([H])O[H])(C([H])([H])[H])C([H])([H])C([H])([H])C([H])(O[H])C1(C([H])([H])[H])C([H])([H])[H])C([H])([H])[H]		N/A	0.33	0.21	0.67	0.4
C_MMYRDQLKHIDOMP-AHHSHWGHNA-N	C_MMYRDQLKHIDOMP-AHHSHWGHNA-N	OC1CC(O)(C(=C=CC(=CC=CC(=CC=CC=C(C=CC=C(C=CC2(O)C(O)(C)CC(O)CC2(C)C)C)C)C)C)C(C)(C)C1)C		N/A	0.7	0.7	0.67	0.69
C_ZVKXPPXCNUMUOR-UUIRTRISNA-N	C_ZVKXPPXCNUMUOR-UUIRTRISNA-N	OC1CC(O)(C(=C=CC(=CC=CC(=CC=CC=C(C=CC=C(C)C2OC3(C(=C2)C(C)(C)CC(O)C3)C)C)C)C)C(C)(C)C1)C		N/A	0.93	0.93	0.67	0.84
53872-50-7	53872-50-7	[H]C(=C([H])C([H])=C(C([H])=C([H])C([H])=C(C([H])([H])[H])C([H])([H])C([H])([H])C([H])=C(C([H])([H])[H])C([H])([H])[H])C([H])([H])[H])C([H])=C(C([H])=C([H])C([H])=C(C([H])=C([H])C([H])=C(C([H])([H])[H])C([H])([H])[H])C([H])([H])[H])C([H])([H])[H]		N/A	0.93	0.93	N/A	0.93
53872-50-7	53872-50-7	[H]C(=C([H])C([H])=C(C([H])=C([H])C([H])=C(C([H])([H])[H])C([H])([H])C([H])([H])C([H])=C(C([H])([H])[H])C([H])([H])[H])C([H])([H])[H])C([H])=C(C([H])=C([H])C([H])=C(C([H])=C([H])C([H])=C(C([H])([H])[H])C([H])([H])[H])C([H])([H])[H])C([H])([H])[H]		N/A	0.93	0.93	N/A	0.93
C_JJPMVSRTRMLHST-RACSRHRCNA-N	C_JJPMVSRTRMLHST-RACSRHRCNA-N	OC(C=CC(=CC=CC(=CC=CC(=CC=CC=C(C=CC=C(C=CC1=C(C)CC(O)CC1(C)C)C)C)C)C)C)C(O)(C)C		N/A	N/A	N/A	N/A	N/A
C_MUCOHWBULSBLLZ-NKGRILGXNA-N	C_MUCOHWBULSBLLZ-NKGRILGXNA-N	OC1CC(=C(C=CC(=CC=CC(=CC=CC=C(C=CC=C(C=CC=C(C=CC(OC2OC(C)C(O)C(O)C2O)C(O)(C)C)C)C)C)C)C)C(C)(C)C1)C		N/A	N/A	N/A	0.67	N/A
C_KGVVZROPTQETMM-UZPSFEKTNA-N	C_KGVVZROPTQETMM-UZPSFEKTNA-N	OC1CC(=C(C=CC(=CC=CC(=CC=CC=C(C=CC=C(C=CC=C(C=CC(OC2OC(C)(COC)C(O)C2O)C(O)(C)C)C)C)C)C)C)C(C)(C)C1)C		N/A	N/A	N/A	0.67	N/A
C_OPGAPMWARLQMJO-SKOXUKSGNA-N	C_OPGAPMWARLQMJO-SKOXUKSGNA-N	OCC1OC(OC(C=CC(=CC=CC(=CC=CC(=CC=CC=C(C=CC=C(C=CC2=C(C)CC(O)CC2(C)C)C)C)C)C)C)C(O)(C)C)C(OC)C(O)C1O		N/A	N/A	N/A	0.67	N/A
C_VJHXSZGYVIKVEU-DSHFGNPANA-N	C_VJHXSZGYVIKVEU-DSHFGNPANA-N	OCC1OC(OC(C=CC(=CC=CC(=CC=CC(=CC=CC=C(C=CC=C(C=CC2=C(C)CC(O)CC2(C)C)C)C)C)C)C)C(O)(C)C)C(O)C(O)C1O		N/A	N/A	N/A	0.67	N/A
(2S,3R,4S,5S,6R)-2-[(4E,6E,8E,10E,12E,14E,16E,18E,20E,22E,24E)-2-hydroxy-25-[(4R)-4-hydroxy-2,6,6-trimethyl-1-cyclohexenyl]-2,6,10,14,19,23-hexamethylpentacosa-4,6,8,10,12,14,16,18,20,22,24-undecaen-3-yl]oxy-6-(hydroxymethyl)oxane-3,4,5-triol	(2S,3R,4S,5S,6R)-2-[(4E,6E,8E,10E,12E,14E,16E,18E,20E,22E,24E)-2-hydroxy-25-[(4R)-4-hydroxy-2,6,6-trimethyl-1-cyclohexenyl]-2,6,10,14,19,23-hexamethylpentacosa-4,6,8,10,12,14,16,18,20,22,24-undecaen-3-yl]oxy-6-(hydroxymethyl)oxane-3,4,5-triol	[H]OC([H])([H])C1([H])OC([H])(OC([H])(C([H])=C([H])C(=C([H])C([H])=C([H])C(=C([H])C([H])=C([H])C(=C([H])C([H])=C([H])C([H])=C(C([H])=C([H])C([H])=C(C([H])=C([H])C2=C(C([H])([H])[H])C([H])([H])C([H])(O[H])C([H])([H])C2(C([H])([H])[H])C([H])([H])[H])C([H])([H])[H])C([H])([H])[H])C([H])([H])[H])C([H])([H])[H])C([H])([H])[H])C(O[H])(C([H])([H])[H])C([H])([H])[H])C([H])(O[H])C([H])(O[H])C1([H])O[H]		N/A	N/A	N/A	0.67	N/A
C_MUCOHWBULSBLLZ-LQFOMWOVNA-N	C_MUCOHWBULSBLLZ-LQFOMWOVNA-N	OC1CC(=C(C=CC(=CC=CC(=CC=CC=C(C=CC=C(C=CC=C(C=CC(OC2OC(C)C(O)C(O)C2O)C(O)(C)C)C)C)C)C)C)C(C)(C)C1)C		N/A	N/A	N/A	0.67	N/A
C_RHSITNWTDJESCJ-OJNVBHLJNA-N	C_RHSITNWTDJESCJ-OJNVBHLJNA-N	OC1CC(=C(C=CC(=CC=CC(=CC=CC=C(C=CC=C(C=CC=C(C=CC(OC2OC(OC)C(OC)C2OC)C(O)(C)C)C)C)C)C)C)C(C)(C)C1)C		N/A	N/A	N/A	0.67	N/A
C_NQTGMGXZDSLKBZ-TZUWBINXNA-N	C_NQTGMGXZDSLKBZ-TZUWBINXNA-N	OCC1OC(OC(C=CC(=CC=CC(=CC=CC(=CC=CC=C(C=CC=C(C=CC2=C(C)CC(O)CC2(C)C)C)C)C)C)C)C(O)(C)C)C(OC)C(O)C1OC		N/A	N/A	N/A	0.67	N/A
C_YNIWMLHSONPLJN-NIDJALGWNA-N	C_YNIWMLHSONPLJN-NIDJALGWNA-N	OC1CC(=C(C=CC(=CC=CC(=CC=CC=C(C=CC=C(C=CC=C(C=CC(OC2OC(C)C(OC)C(O)C2OC)C(O)(C)C)C)C)C)C)C)C(C)(C)C1)C		N/A	N/A	N/A	0.67	N/A
C_MUCOHWBULSBLLZ-YOMPFIHZNA-N	C_MUCOHWBULSBLLZ-YOMPFIHZNA-N	OC1CC(=C(C=CC(=CC=CC(=CC=CC=C(C=CC=C(C=CC=C(C=CC(OC2OC(C)C(O)C(O)C2O)C(O)(C)C)C)C)C)C)C)C(C)(C)C1)C		N/A	N/A	N/A	0.67	N/A
C_ALUKCTZWAURVJZ-YOCZEYTQNA-N	C_ALUKCTZWAURVJZ-YOCZEYTQNA-N	O=C1C(=C(C=CC(=CC=CC(=CC=CC=C(C=CC=C(C=CC=C(C=CCC(OC2OC(CO)C(O)C(O)C2O)(C)C)C)C)C)C)C)C(C)(C)CC1)C		N/A	N/A	N/A	0.67	N/A
butanoic acid [(2R,3S,4S,5R,6S)-6-[(4E,6E,8E,10E,12E,14E,16E,18E,20E,22E,24E)-2,6,10,14,19,23-hexamethyl-25-(2,6,6-trimethyl-3-oxo-1-cyclohexenyl)pentacosa-4,6,8,10,12,14,16,18,20,22,24-undecaen-2-yl]oxy-3,4,5-trihydroxy-2-oxanyl]methyl ester	butanoic acid [(2R,3S,4S,5R,6S)-6-[(4E,6E,8E,10E,12E,14E,16E,18E,20E,22E,24E)-2,6,10,14,19,23-hexamethyl-25-(2,6,6-trimethyl-3-oxo-1-cyclohexenyl)pentacosa-4,6,8,10,12,14,16,18,20,22,24-undecaen-2-yl]oxy-3,4,5-trihydroxy-2-oxanyl]methyl ester	[H]OC1([H])C([H])(OC([H])(C([H])([H])OC(=O)C([H])([H])C([H])([H])C([H])([H])[H])C([H])(O[H])C1([H])O[H])OC(C([H])([H])[H])(C([H])([H])[H])C([H])([H])C([H])=C([H])C(=C([H])C([H])=C([H])C(=C([H])C([H])=C([H])C(=C([H])C([H])=C([H])C([H])=C(C([H])=C([H])C([H])=C(C([H])=C([H])C2=C(C(=O)C([H])([H])C([H])([H])C2(C([H])([H])[H])C([H])([H])[H])C([H])([H])[H])C([H])([H])[H])C([H])([H])[H])C([H])([H])[H])C(…		N/A	N/A	N/A	0.67	N/A
C_SAMDWZZPFXLYCV-OIMLOCMPNA-N	C_SAMDWZZPFXLYCV-OIMLOCMPNA-N	OCC1OC(OC(C)(C)CC=CC(=CC=CC(=CC=CC(=CC=CC=C(C=CC=C(C=CC2=C(C=CCC2(C)C)C)C)C)C)C)C)C(O)C(O)C1O		N/A	N/A	N/A	0.67	N/A
butanoic acid [(2R,3S,4S,5R,6S)-6-[(4E,6E,8E,10E,12E,14E,16E,18E,20E,22E,24E)-2,6,10,14,19,23-hexamethyl-25-(2,6,6-trimethyl-1-cyclohexa-1,3-dienyl)pentacosa-4,6,8,10,12,14,16,18,20,22,24-undecaen-2-yl]oxy-3,4,5-trihydroxy-2-oxanyl]methyl ester	butanoic acid [(2R,3S,4S,5R,6S)-6-[(4E,6E,8E,10E,12E,14E,16E,18E,20E,22E,24E)-2,6,10,14,19,23-hexamethyl-25-(2,6,6-trimethyl-1-cyclohexa-1,3-dienyl)pentacosa-4,6,8,10,12,14,16,18,20,22,24-undecaen-2-yl]oxy-3,4,5-trihydroxy-2-oxanyl]methyl ester	[H]OC1([H])C([H])(OC([H])(C([H])([H])OC(=O)C([H])([H])C([H])([H])C([H])([H])[H])C([H])(O[H])C1([H])O[H])OC(C([H])([H])[H])(C([H])([H])[H])C([H])([H])C([H])=C([H])C(=C([H])C([H])=C([H])C(=C([H])C([H])=C([H])C(=C([H])C([H])=C([H])C([H])=C(C([H])=C([H])C([H])=C(C([H])=C([H])C2=C(C([H])=C([H])C([H])([H])C2(C([H])([H])[H])C([H])([H])[H])C([H])([H])[H])C([H])([H])[H])C([H])([H])[H])C([H])([H])[H])C([H]…		N/A	N/A	N/A	0.67	N/A
C_AEOORGIQHLESFZ-LAQHMKJPNA-N	C_AEOORGIQHLESFZ-LAQHMKJPNA-N	O=C(C=C(O)C(=CC=CC(=CC=CC=C(C=CC=C(C#CC1=C(C)CC(O)CC1(C)C)C)C)C)C)C2(C)CC(=O)CC2(C)C		N/A	1.09	1.09	1	1.06
C_WSLGBPCJDUQFND-HIPMWYLQNA-N	C_WSLGBPCJDUQFND-HIPMWYLQNA-N	O=C(C=C(O)C(=CC=CC(=CC=CC=C(C=CC=C(C#CC1=C(C)CC(O)CC1(C)C)C)C)C)C)C2(C)CC(O)CC2(C)C		N/A	0.98	0.98	1	0.98
C_IFYMEZNJCAQUME-IPNJDTKQNA-N	C_IFYMEZNJCAQUME-IPNJDTKQNA-N	OC1CC(=C(C=CC(=CC=CC(=CC=CC=C(C=CC=C(C)C2OC3(C(=C2)C(C)(C)CC(O)C3)C)C)C)C)C(C)(C)C1)C		N/A	0.99	0.99	1	1
C_JFSYCDKQTQIZSC-XAHLNGPYNA-N	C_JFSYCDKQTQIZSC-XAHLNGPYNA-N	O=C(OC1CC(=C(C=CC(=CC=CC(=CC=CC=C(C=CC=C(C)C2OC3(C(=C2)C(C)(C)CC(O)C3)C)C)C)C)C(C)(C)C1)C)CCC4C5=NC(=CC=6NC(C=C7N=C(C=C8NC=9C(C(=O)CC59)=C8C)C(=C7C)CC)=C(C=C)C6C)C4C		N/A	N/A	N/A	0.67	N/A
515-06-0	515-06-0	[H]C(=C([H])C([H])=C(C([H])=C([H])C([H])=C(C([H])([H])[H])C1([H])OC2(C(=C1[H])C(C([H])([H])[H])(C([H])([H])[H])C([H])([H])C([H])([H])C2([H])[H])C([H])([H])[H])C([H])([H])[H])C([H])=C(C([H])=C([H])C([H])=C(C([H])=C([H])C3=C(C([H])([H])[H])C([H])([H])C([H])([H])C([H])([H])C3(C([H])([H])[H])C([H])([H])[H])C([H])([H])[H])C([H])([H])[H]		N/A	0.74	0.74	N/A	0.74
C_QNSKAMRZYAIYJY-QSXJURIONA-N	C_QNSKAMRZYAIYJY-QSXJURIONA-N	O=C(OCC(C=C=C1C(O)(C)CC(O)CC1(C)C)=CC=CC(=CC=CC=C(C=CC=C(C(=O)CC2(O)C(=CC(=O)CC2(C)C)C)C)C)C)C		N/A	N/A	N/A	0.67	N/A
C_XNLLRNUICIWXHD-WHXNSGEHNA-N	C_XNLLRNUICIWXHD-WHXNSGEHNA-N	O=C(OC1CC(O)(C(=C=CC(=CC=CC(=CC=CC=C(C=CC=C(C=CC23OC3(C)CC(O)CC2(C)C)COC(=O)CCCCC)C)C)C)C(C)(C)C1)C)C		N/A	N/A	N/A	0.67	N/A
C_AIVAPTUQTJANQX-OTWPAFTANA-N	C_AIVAPTUQTJANQX-OTWPAFTANA-N	OC(C=C(C)C)CC(=CC=CC(=CC=CC(=CC=CC=C(C=CC=C(C=CC=C(C)CCC=C(C)C)C)C)C)C)C		N/A	N/A	N/A	N/A	N/A
(4E,6E,8E,10E,12E,14E,16E,18E,20E,22E,24E,26E,28E)-31-methoxy-2,6,10,14,19,23,27,31-octamethyl-2-dotriaconta-4,6,8,10,12,14,16,18,20,22,24,26,28-tridecaenol	(4E,6E,8E,10E,12E,14E,16E,18E,20E,22E,24E,26E,28E)-31-methoxy-2,6,10,14,19,23,27,31-octamethyl-2-dotriaconta-4,6,8,10,12,14,16,18,20,22,24,26,28-tridecaenol	[H]OC(C([H])([H])[H])(C([H])([H])[H])C([H])([H])C([H])=C([H])C(=C([H])C([H])=C([H])C(=C([H])C([H])=C([H])C(=C([H])C([H])=C([H])C([H])=C(C([H])=C([H])C([H])=C(C([H])=C([H])C([H])=C(C([H])=C([H])C([H])([H])C(OC([H])([H])[H])(C([H])([H])[H])C([H])([H])[H])C([H])([H])[H])C([H])([H])[H])C([H])([H])[H])C([H])([H])[H])C([H])([H])[H])C([H])([H])[H]		N/A	N/A	N/A	N/A	N/A
C_MSJNXGZSUAPJJA-AFCWDRQFNA-N	C_MSJNXGZSUAPJJA-AFCWDRQFNA-N	OC1C=C(C(=CC=C(C=CC=C(C=CC=CC(=CC=CC(=CC=C2C(=CC=CC2(C)C)C)C)C)C)C)C(C)(C)C1)C		N/A	N/A	N/A	N/A	N/A
C_VAGYSFRRYPPSFX-WCFONDDJNA-N	C_VAGYSFRRYPPSFX-WCFONDDJNA-N	OC1C=C(C)C(C=CC(=CC=CC(=CC=CC=C(C=CC=C(C#CC2=C(C)CC(O)CC2(C)C)C)C)C)C)C(C)(C)C1		N/A	N/A	N/A	N/A	N/A
C_GBFUJSDSAPGLBF-PMNBLVMANA-N	C_GBFUJSDSAPGLBF-PMNBLVMANA-N	OC1CC(O)(C(=C=CC(=CC=CC(=CC=CC=C(C=CC=C(C=C=C2C(O)(C)CC(O)CC2(C)C)C)C)C)C)C(C)(C)C1)C		N/A	0.84	0.84	0.67	0.78
C_DWXWYZRWDWRGBJ-JUDBCADZNA-N	C_DWXWYZRWDWRGBJ-JUDBCADZNA-N	OCC(=CC=CC(=CC=CC=C(C=CC=C(C=CC1=C(C)CC(O)CC1(C)C)C)C)C)CCC2C(=CC(O)CC2(C)C)C		N/A	0.95	0.95	1	0.97
C_FJWGLEVADWWUFR-JUDBCADZNA-N	C_FJWGLEVADWWUFR-JUDBCADZNA-N	O=CC(=CC=CC(=CC=CC=C(C=CC=C(C=CC1=C(C)CC(O)CC1(C)C)C)C)C)CCC2C(=CC(O)CC2(C)C)C		N/A	1.05	1.05	N/A	1.05
62697-46-5	62697-46-5	O=C(OC)C=CC(=CC=CC(=CC=CC=C(C=CC=C(C=CC(=O)OC)C)C)C)C		N/A	0.54	0.89	N/A	0.71
C_WBEFBIPYSADVHW-JMUUELAKNA-N	C_WBEFBIPYSADVHW-JMUUELAKNA-N	O=C(OC)C(=CC=CC(=CC=CC=C(C=CC=C(C=CC=C(C=CCC(OC1OC(CO)C(O)C(O)C1O)(C)C)C)C)C)C)C		N/A	0.71	0.71	0.33	0.59
C_HOFMPCWXVPXFTB-TYVDVHELNA-N	C_HOFMPCWXVPXFTB-TYVDVHELNA-N	O=C(OC)C(=CC=CC(=CC=CC=C(C=CC=C(C=CC=C(C=CCC(O)(C)C)C)C)C)C)C		N/A	1.08	1.08	N/A	1.08
C_WBEFBIPYSADVHW-GRWUHGBDNA-N	C_WBEFBIPYSADVHW-GRWUHGBDNA-N	O=C(OC)C(=CC=CC(=CC=CC=C(C=CC=C(C=CC=C(C=CCC(OC1OC(CO)C(O)C(O)C1O)(C)C)C)C)C)C)C		N/A	0.71	0.71	0.33	0.59
4273-73-8	4273-73-8	[H]C(=C([H])C([H])=C(C([H])=C([H])C([H])=C(C(=O)OC([H])([H])[H])C([H])([H])[H])C([H])([H])[H])C([H])=C(C([H])=C([H])C([H])=C(C([H])=C([H])C1=C(C([H])([H])[H])C([H])([H])C([H])([H])C([H])([H])C1(C([H])([H])[H])C([H])([H])[H])C([H])([H])[H])C([H])([H])[H]		N/A	0.93	1.02	N/A	0.98
C_JJVFBFRZNDECHL-ZRSCZNPVNA-N	C_JJVFBFRZNDECHL-ZRSCZNPVNA-N	[H]C(=C([H])C([H])=C(C([H])=C([H])C([H])=C(C(=O)OC([H])([H])[H])C([H])([H])[H])C([H])([H])[H])C([H])=C(C([H])=C([H])C([H])=C(C([H])=C([H])C([H])=C(C([H])([H])[H])C([H])([H])C([H])([H])C([H])=C(C([H])([H])[H])C([H])([H])[H])C([H])([H])[H])C([H])([H])[H]		N/A	1.02	1.02	N/A	1.02
174206-07-6	174206-07-6	[H]C(=C([H])C([H])=C(C([H])=C([H])C([H])=C(C([H])=C([H])C(=O)OC([H])([H])[H])C([H])([H])[H])C([H])([H])[H])C([H])=C(C([H])=C([H])C([H])=C(C([H])=C([H])C([H])=C(C([H])([H])[H])C([H])([H])C([H])([H])C([H])=C(C([H])([H])[H])C([H])([H])[H])C([H])([H])[H])C([H])([H])[H]		N/A	0.95	0.95	N/A	0.95
174206-07-6	174206-07-6	[H]C(=C([H])C([H])=C(C([H])=C([H])C([H])=C(C([H])=C([H])C(=O)OC([H])([H])[H])C([H])([H])[H])C([H])([H])[H])C([H])=C(C([H])=C([H])C([H])=C(C([H])=C([H])C([H])=C(C([H])([H])[H])C([H])([H])C([H])([H])C([H])=C(C([H])([H])[H])C([H])([H])[H])C([H])([H])[H])C([H])([H])[H]		N/A	0.95	0.95	N/A	0.95
C_MTDKWFMKYDMSLI-SGXYKMMNNA-N	C_MTDKWFMKYDMSLI-SGXYKMMNNA-N	O=C(O)C(=CC=CC(=CC=CC(=CC=CC=C(C=CC=C(C=CC=C(C(=O)OC)C)C)C)C)C)C		N/A	1.24	1.24	N/A	1.24
20-methoxy-4,8,13,17-tetramethyl-20-oxoeicosa-2,4,6,8,10,12,14,16,18-nonaenoic acid	20-methoxy-4,8,13,17-tetramethyl-20-oxoeicosa-2,4,6,8,10,12,14,16,18-nonaenoic acid	[H]OC(=O)C([H])=C([H])C(=C([H])C([H])=C([H])C(=C([H])C([H])=C([H])C([H])=C(C([H])=C([H])C([H])=C(C([H])=C([H])C(=O)OC([H])([H])[H])C([H])([H])[H])C([H])([H])[H])C([H])([H])[H])C([H])([H])[H]		N/A	0.86	1.05	N/A	0.95
201996-49-8	201996-49-8	[H]C(=C([H])C([H])=C(C([H])=C([H])C([H])=C(C([H])=C([H])C(=O)C([H])([H])[H])C([H])([H])[H])C([H])([H])[H])C([H])=C(C([H])=C([H])C([H])=C(C([H])=C([H])C(=O)OC([H])([H])[H])C([H])([H])[H])C([H])([H])[H]		N/A	0.64	0.84	N/A	0.74
C_DUHDYFGXWSZKKS-HHIGAVIFNA-N	C_DUHDYFGXWSZKKS-HHIGAVIFNA-N	O=C(C=CC(=CC=CC(=CC=CC(=CC=CC=C(C=CC=C(C)CCC=C(C)CCCC(OC)(C)C)C)C)C)C)C(OC)(C)C		N/A	N/A	N/A	N/A	N/A
C_ICSVGZGOGZESCK-QETIOTSENA-N	C_ICSVGZGOGZESCK-QETIOTSENA-N	O(C)C(C)(C)CC=CC(=CC=CC(=CC=CC(=CC=CC=C(C=CC=C(C)CCC=C(C)CCCC(OC)(C)C)C)C)C)C		N/A	N/A	N/A	N/A	N/A
C_ISLLQJLZNPHQIS-LBBYXZEINA-N	C_ISLLQJLZNPHQIS-LBBYXZEINA-N	O=CC(=CC=CC=C(C=CC=C(C=CC=C(C)CCC=C(C)C)C)C)C=CC=C(C=CC=C(C)CCCC(OC)(C)C)C		N/A	N/A	N/A	N/A	N/A
C_GWFSOJYZTHARJN-CXDNDDJYNA-N	C_GWFSOJYZTHARJN-CXDNDDJYNA-N	O=C1C(=C(C=CC(=CC=CC(=CC=CC=C(C=CC=C(C=CC=C(C=CCC(OC)(C)C)C)C)C)C)C)C(C)(C)CC1)C		N/A	N/A	N/A	N/A	N/A
C_HYLHXXFZWPOZPL-FVOCQPAPNA-N	C_HYLHXXFZWPOZPL-FVOCQPAPNA-N	OCC1OC(OC(C)(C)CCCC(=CC=CC(=CC=CC(=CC=CC=C(C=CC=C(C=CC=C(C)CCCC(OC)(C)C)C)C)C)C)C)C(O)C(O)C1O		N/A	N/A	N/A	0.67	N/A
propanoic acid [(2R,3S,4S,5R,6S)-3,4,5-trihydroxy-6-[(6E,8E,10E,12E,14E,16E,18E,20E,22E,24E,26E)-31-methoxy-2,6,10,14,19,23,27,31-octamethyldotriaconta-6,8,10,12,14,16,18,20,22,24,26-undecaen-2-yl]oxy-2-oxanyl]methyl ester	propanoic acid [(2R,3S,4S,5R,6S)-3,4,5-trihydroxy-6-[(6E,8E,10E,12E,14E,16E,18E,20E,22E,24E,26E)-31-methoxy-2,6,10,14,19,23,27,31-octamethyldotriaconta-6,8,10,12,14,16,18,20,22,24,26-undecaen-2-yl]oxy-2-oxanyl]methyl ester	[H]OC1([H])C([H])(OC([H])(C([H])([H])OC(=O)C([H])([H])C([H])([H])[H])C([H])(O[H])C1([H])O[H])OC(C([H])([H])[H])(C([H])([H])[H])C([H])([H])C([H])([H])C([H])([H])C(=C([H])C([H])=C([H])C(=C([H])C([H])=C([H])C(=C([H])C([H])=C([H])C([H])=C(C([H])=C([H])C([H])=C(C([H])=C([H])C([H])=C(C([H])([H])[H])C([H])([H])C([H])([H])C([H])([H])C(OC([H])([H])[H])(C([H])([H])[H])C([H])([H])[H])C([H])([H])[H])C([H])([…		N/A	N/A	N/A	0.67	N/A
NOCAS_859281	NOCAS_859281	OC1CC(=C(C=CC(=CC=CC(=CC=CC=C(C=CC=C(C=CC2=C(C)CC(O)CC2(C)C)C)C)C)C)C(C)(C)C1)C		N/A	1.04	1.04	N/A	1.04
NOCAS_861975	NOCAS_861975	O=C1C(=C(C=CC(=CC=CC(=CC=CC=C(C=CC=C(C=CC2=C(C(=O)C(O)CC2(C)C)C)C)C)C)C)C(C)(C)CC1O)C		N/A	0.94	0.94	1	0.96
(2Z,4E,6E,8E,10E,12Z,14E)-2,6,11-trimethyl-15-[1-oxo-2-[3,4,5-trihydroxy-6-(1,3,6,7-tetrahydroxy-9-oxo-2-xanthenyl)-2-oxanyl]ethoxy]hexadeca-2,4,6,8,10,12,14-heptaenoic acid [3,4,5-trihydroxy-6-(hydroxymethyl)-2-oxanyl] ester	(2Z,4E,6E,8E,10E,12Z,14E)-2,6,11-trimethyl-15-[1-oxo-2-[3,4,5-trihydroxy-6-(1,3,6,7-tetrahydroxy-9-oxo-2-xanthenyl)-2-oxanyl]ethoxy]hexadeca-2,4,6,8,10,12,14-heptaenoic acid [3,4,5-trihydroxy-6-(hydroxymethyl)-2-oxanyl] ester	[H]OC=1C([H])=C2OC3=C([H])C(O[H])=C(C(O[H])=C3C(=O)C2=C([H])C1O[H])C4([H])OC([H])(C([H])([H])C(=O)OC(=C([H])C([H])=C([H])C(=C([H])C([H])=C([H])C([H])=C(C([H])=C([H])C([H])=C(C(=O)OC5([H])OC([H])(C([H])([H])O[H])C([H])(O[H])C([H])(O[H])C5([H])O[H])C([H])([H])[H])C([H])([H])[H])C([H])([H])[H])C([H])([H])[H])C([H])(O[H])C([H])(O[H])C4([H])O[H]		N/A	N/A	N/A	0.67	N/A
86105-69-3	86105-69-3	OC1CC(O)(C)C(O)(C=CC(=CC=CC(=CC=CC=C(C=CC=C(C=CC2(O)C(O)(C)CC(O)CC2(C)C)C)C)C)C)C(C)(C)C1		N/A	N/A	N/A	0.67	N/A
19891-74-8	19891-74-8	OCC(=CCCC(=CC=CC(=CC=CC(=CC=CC=C(C=CC=C(C=CC=C(C)CCC=C(C)C)C)C)C)C)C)C		N/A	N/A	N/A	N/A	N/A
19891-75-9	19891-75-9	OCC(=CCCC(=CC=CC(=CC=CC(=CC=CC=C(C=CC=C(C=CC=C(C)CCC=C(C)CO)C)C)C)C)C)C		N/A	N/A	N/A	N/A	N/A
502-62-5	502-62-5	C(=C(C)C)CCC(=CCCC(=CCCC(=CCCC=C(C)CCC=C(C)CCC=C(C)CCC=C(C)C)C)C)C		N/A	N/A	N/A	N/A	N/A
502-65-8	502-65-8	C(=CC=C(C=CC=C(C=CC=C(C)CCC=C(C)C)C)C)C=C(C=CC=C(C=CC=C(C)CCC=C(C)C)C)C		N/A	N/A	N/A	N/A	N/A
51599-10-1	51599-10-1	O1C(C=CC(=CC=CC(=CC=CC=C(C=CC=C(C=CC=C(C)CCC=C(C)C)C)C)C)C)C1(C)CCC=C(C)C		N/A	N/A	N/A	N/A	N/A
51599-09-8	51599-09-8	O1C(CCC(=CC=CC(=CC=CC(=CC=CC=C(C=CC=C(C=CC=C(C)CCC=C(C)C)C)C)C)C)C)C1(C)C		N/A	N/A	N/A	N/A	N/A
C_PVMQZQKZKCHZMP-LSWHINSZNA-N	C_PVMQZQKZKCHZMP-LSWHINSZNA-N	O=CC(=CC=CC=C(C=CC=C(C=CC=C(C)CCC=C(C)C)C)C)C=CC=C(C=CC=C(C)CCC=C(C)C)C		N/A	N/A	N/A	N/A	N/A
C_PVMQZQKZKCHZMP-MNWSRVKFNA-N	C_PVMQZQKZKCHZMP-MNWSRVKFNA-N	O=CC(=CC=CC=C(C=CC=C(C=CC=C(C)CCC=C(C)C)C)C)C=CC=C(C=CC=C(C)CCC=C(C)C)C		N/A	N/A	N/A	N/A	N/A
C_HBDGHUUJZALTSD-SUQVQCIONA-N	C_HBDGHUUJZALTSD-SUQVQCIONA-N	O=CC(=CC=CC(=CC=CC=C(C=CC=C(C=CC=C(C)CCC=C(C)C)C)C)C)C=CC=C(C)CCC=C(C)C		N/A	N/A	N/A	N/A	N/A
(E,6R,10R,23R,27R)-15-[3-methoxy-5-[(Z)-pentadec-5-enyl]phenoxy]-2,6,10,14,19,23,27,31-octamethyl-18-dotriaconten-14-ol	(E,6R,10R,23R,27R)-15-[3-methoxy-5-[(Z)-pentadec-5-enyl]phenoxy]-2,6,10,14,19,23,27,31-octamethyl-18-dotriaconten-14-ol	[H]OC(C([H])([H])[H])(C([H])([H])C([H])([H])C([H])([H])C([H])(C([H])([H])[H])C([H])([H])C([H])([H])C([H])([H])C([H])(C([H])([H])[H])C([H])([H])C([H])([H])C([H])([H])C([H])(C([H])([H])[H])C([H])([H])[H])C([H])(OC1=C([H])C(OC([H])([H])[H])=C([H])C(=C1[H])C([H])([H])C([H])([H])C([H])([H])C([H])([H])C([H])=C([H])C([H])([H])C([H])([H])C([H])([H])C([H])([H])C([H])([H])C([H])([H])C([H])([H])C([H])([H])C…		N/A	N/A	N/A	N/A	N/A
C_FMWOWINXRLNCMX-ULOZCQEXNA-N	C_FMWOWINXRLNCMX-ULOZCQEXNA-N	O=C(OC1CCC(OC1(C)CCCC(C)CCCC(C)CCCC(C)C)C(OC(C)(CCCC(C)CCCC(C)CCCC(C)C)C2OC(CC2)C(OC(C)(CCCC(C)CCCC(C)CCCC(C)C)C3OC(CC3)C(O)(C)CCCC(C)CCCC(C)CCCC(C)C)(C)CCCC(C)CCCC(C)CCCC(C)C)(C)CCCC(C)CCCC(C)CCCC(C)C)C		N/A	N/A	N/A	N/A	N/A
(6R,10R)-2-[5-[(6R,10R)-2-[(6R,10R)-2-[5-[(6R,10R)-2-[(6R,10R)-2-[5-[(6R,10R)-2-hydroxy-6,10,14-trimethylpentadecan-2-yl]-2-oxolanyl]-6,10,14-trimethylpentadecan-2-yl]oxy-6,10,14-trimethylpentadecan-2-yl]-2-oxolanyl]-6,10,14-trimethylpentadecan-2-yl]oxy-6,10,14-trimethylpentadecan-2-yl]-2-oxolanyl]-6,10,14-trimethyl-2-pentadecanol	(6R,10R)-2-[5-[(6R,10R)-2-[(6R,10R)-2-[5-[(6R,10R)-2-[(6R,10R)-2-[5-[(6R,10R)-2-hydroxy-6,10,14-trimethylpentadecan-2-yl]-2-oxolanyl]-6,10,14-trimethylpentadecan-2-yl]oxy-6,10,14-trimethylpentadecan-2-yl]-2-oxolanyl]-6,10,14-trimethylpentadecan-2-yl]oxy-6,10,14-trimethylpentadecan-2-yl]-2-oxolanyl]-6,10,14-trimethyl-2-pentadecanol	[H]OC(C([H])([H])[H])(C([H])([H])C([H])([H])C([H])([H])C([H])(C([H])([H])[H])C([H])([H])C([H])([H])C([H])([H])C([H])(C([H])([H])[H])C([H])([H])C([H])([H])C([H])([H])C([H])(C([H])([H])[H])C([H])([H])[H])C1([H])OC([H])(C([H])([H])C1([H])[H])C(OC(C([H])([H])[H])(C([H])([H])C([H])([H])C([H])([H])C([H])(C([H])([H])[H])C([H])([H])C([H])([H])C([H])([H])C([H])(C([H])([H])[H])C([H])([H])C([H])([H])C([H])(…		N/A	N/A	N/A	N/A	N/A
(2S,3R,6S)-6-[(2R,6R,10R)-2-[(2R,6R,10R)-2-[(2R,5R)-5-[(2S,6R,10R)-2-hydroxy-6,10,14-trimethylpentadecan-2-yl]-2-oxolanyl]-6,10,14-trimethylpentadecan-2-yl]oxy-6,10,14-trimethylpentadecan-2-yl]-2-methyl-2-[(4R,8R)-4,8,12-trimethyltridecyl]-3-oxanol	(2S,3R,6S)-6-[(2R,6R,10R)-2-[(2R,6R,10R)-2-[(2R,5R)-5-[(2S,6R,10R)-2-hydroxy-6,10,14-trimethylpentadecan-2-yl]-2-oxolanyl]-6,10,14-trimethylpentadecan-2-yl]oxy-6,10,14-trimethylpentadecan-2-yl]-2-methyl-2-[(4R,8R)-4,8,12-trimethyltridecyl]-3-oxanol	[H]OC1([H])C([H])([H])C([H])([H])C([H])(OC1(C([H])([H])[H])C([H])([H])C([H])([H])C([H])([H])C([H])(C([H])([H])[H])C([H])([H])C([H])([H])C([H])([H])C([H])(C([H])([H])[H])C([H])([H])C([H])([H])C([H])([H])C([H])(C([H])([H])[H])C([H])([H])[H])C(OC(C([H])([H])[H])(C([H])([H])C([H])([H])C([H])([H])C([H])(C([H])([H])[H])C([H])([H])C([H])([H])C([H])([H])C([H])(C([H])([H])[H])C([H])([H])C([H])([H])C([H])(…		N/A	N/A	N/A	N/A	N/A
acetic acid [(2S,3R,6S)-6-[(6R,10R)-2-[(6R,10R)-2-[5-[(6R,10R)-2-hydroxy-6,10,14-trimethylpentadecan-2-yl]-2-oxolanyl]-6,10,14-trimethylpentadecan-2-yl]oxy-6,10,14-trimethylpentadecan-2-yl]-2-methyl-2-[(4R,8R)-4,8,12-trimethyltridecyl]-3-oxanyl] ester	acetic acid [(2S,3R,6S)-6-[(6R,10R)-2-[(6R,10R)-2-[5-[(6R,10R)-2-hydroxy-6,10,14-trimethylpentadecan-2-yl]-2-oxolanyl]-6,10,14-trimethylpentadecan-2-yl]oxy-6,10,14-trimethylpentadecan-2-yl]-2-methyl-2-[(4R,8R)-4,8,12-trimethyltridecyl]-3-oxanyl] ester	[H]OC(C([H])([H])[H])(C([H])([H])C([H])([H])C([H])([H])C([H])(C([H])([H])[H])C([H])([H])C([H])([H])C([H])([H])C([H])(C([H])([H])[H])C([H])([H])C([H])([H])C([H])([H])C([H])(C([H])([H])[H])C([H])([H])[H])C1([H])OC([H])(C([H])([H])C1([H])[H])C(OC(C([H])([H])[H])(C([H])([H])C([H])([H])C([H])([H])C([H])(C([H])([H])[H])C([H])([H])C([H])([H])C([H])([H])C([H])(C([H])([H])[H])C([H])([H])C([H])([H])C([H])(…		N/A	N/A	N/A	N/A	N/A
(E,6R,10R,23R,27R)-15-hexadec-7-enoxy-2,6,10,14,19,23,27,31-octamethyl-18-dotriaconten-14-ol	(E,6R,10R,23R,27R)-15-hexadec-7-enoxy-2,6,10,14,19,23,27,31-octamethyl-18-dotriaconten-14-ol	[H]OC(C([H])([H])[H])(C([H])([H])C([H])([H])C([H])([H])C([H])(C([H])([H])[H])C([H])([H])C([H])([H])C([H])([H])C([H])(C([H])([H])[H])C([H])([H])C([H])([H])C([H])([H])C([H])(C([H])([H])[H])C([H])([H])[H])C([H])(OC([H])([H])C([H])([H])C([H])([H])C([H])([H])C([H])([H])C([H])([H])C([H])=C([H])C([H])([H])C([H])([H])C([H])([H])C([H])([H])C([H])([H])C([H])([H])C([H])([H])C([H])([H])[H])C([H])([H])C([H])(…		N/A	N/A	N/A	N/A	N/A
(6R,10R)-6,10,14-trimethyl-2-[5-[(6R,10R)-6,10,14-trimethyl-2-[(6R,10R)-6,10,14-trimethyl-2-[(2S,6S)-6-[5-(3-octyl-2-oxiranyl)pentoxy]-6-[(4R,8R)-4,8,12-trimethyltridecyl]-2-oxanyl]pentadecan-2-yl]oxypentadecan-2-yl]-2-oxolanyl]-2-pentadecanol	(6R,10R)-6,10,14-trimethyl-2-[5-[(6R,10R)-6,10,14-trimethyl-2-[(6R,10R)-6,10,14-trimethyl-2-[(2S,6S)-6-[5-(3-octyl-2-oxiranyl)pentoxy]-6-[(4R,8R)-4,8,12-trimethyltridecyl]-2-oxanyl]pentadecan-2-yl]oxypentadecan-2-yl]-2-oxolanyl]-2-pentadecanol	[H]OC(C([H])([H])[H])(C([H])([H])C([H])([H])C([H])([H])C([H])(C([H])([H])[H])C([H])([H])C([H])([H])C([H])([H])C([H])(C([H])([H])[H])C([H])([H])C([H])([H])C([H])([H])C([H])(C([H])([H])[H])C([H])([H])[H])C1([H])OC([H])(C([H])([H])C1([H])[H])C(OC(C([H])([H])[H])(C([H])([H])C([H])([H])C([H])([H])C([H])(C([H])([H])[H])C([H])([H])C([H])([H])C([H])([H])C([H])(C([H])([H])[H])C([H])([H])C([H])([H])C([H])(…		N/A	N/A	N/A	N/A	N/A
(6R,10R)-6,10,14-trimethyl-2-[5-[(6R,10R)-6,10,14-trimethyl-2-[(6R,10R)-6,10,14-trimethyl-2-[(2S,6S)-6-tridec-4-enoxy-6-[(4R,8R)-4,8,12-trimethyltridecyl]-2-oxanyl]pentadecan-2-yl]oxypentadecan-2-yl]-2-oxolanyl]-2-pentadecanol	(6R,10R)-6,10,14-trimethyl-2-[5-[(6R,10R)-6,10,14-trimethyl-2-[(6R,10R)-6,10,14-trimethyl-2-[(2S,6S)-6-tridec-4-enoxy-6-[(4R,8R)-4,8,12-trimethyltridecyl]-2-oxanyl]pentadecan-2-yl]oxypentadecan-2-yl]-2-oxolanyl]-2-pentadecanol	[H]OC(C([H])([H])[H])(C([H])([H])C([H])([H])C([H])([H])C([H])(C([H])([H])[H])C([H])([H])C([H])([H])C([H])([H])C([H])(C([H])([H])[H])C([H])([H])C([H])([H])C([H])([H])C([H])(C([H])([H])[H])C([H])([H])[H])C1([H])OC([H])(C([H])([H])C1([H])[H])C(OC(C([H])([H])[H])(C([H])([H])C([H])([H])C([H])([H])C([H])(C([H])([H])[H])C([H])([H])C([H])([H])C([H])([H])C([H])(C([H])([H])[H])C([H])([H])C([H])([H])C([H])(…		N/A	N/A	N/A	N/A	N/A
1912-50-1	1912-50-1	OC1CC2(OC(C=C2C(C)(C)C1)C(=CC=CC(=CC=CC=C(C=CC=C(C=CC34OC4(C)CC(O)CC3(C)C)C)C)C)C)C		N/A	N/A	N/A	1	N/A
C_HSOIPJLINDKQOV-NHRVDGJMNA-N	C_HSOIPJLINDKQOV-NHRVDGJMNA-N	O1C(C=C2C1(C)CCCC2(C)C)C(=CC=CC(=CC=CC=C(C=CC=C(C=CC34OC4(C)CCCC3(C)C)C)C)C)C		N/A	N/A	N/A	1	N/A
NOCAS_859245	NOCAS_859245	OC1C=C(C)C(C=CC(=CC=CC(=CC=CC=C(C=CC=C(C=CC2=C(C)CC(O)CC2(C)C)C)C)C)C)C(C)(C)C1		N/A	1.05	1.05	N/A	1.05
NOCAS_859245	NOCAS_859245	OC1C=C(C)C(C=CC(=CC=CC(=CC=CC=C(C=CC=C(C=CC2=C(C)CC(O)CC2(C)C)C)C)C)C)C(C)(C)C1		N/A	1.05	1.05	N/A	1.05
C_DYUUPIKEWLHQGQ-CFOBKQRPNA-N	C_DYUUPIKEWLHQGQ-CFOBKQRPNA-N	[H]OC1([H])C([H])=C(C([H])([H])[H])C([H])(C([H])=C([H])C(=C([H])C([H])=C([H])C(=C([H])C([H])=C([H])C([H])=C(C([H])=C([H])C([H])=C(C([H])=C([H])C23OC3(C([H])([H])[H])C([H])([H])C([H])(O[H])C([H])([H])C2(C([H])([H])[H])C([H])([H])[H])C([H])([H])[H])C([H])([H])[H])C([H])([H])[H])C([H])([H])[H])C(C([H])([H])[H])(C([H])([H])[H])C1([H])[H]		N/A	N/A	N/A	1	N/A
C_OZILPOACCXVHBN-UGEOZNJHNA-N	C_OZILPOACCXVHBN-UGEOZNJHNA-N	[H]C(=C([H])C([H])=C(C([H])=C([H])C([H])=C(C([H])=C([H])C1([H])C(=C([H])C([H])(OC([H])([H])[H])C([H])([H])C1(C([H])([H])[H])C([H])([H])[H])C([H])([H])[H])C([H])([H])[H])C([H])([H])[H])C([H])=C(C([H])=C([H])C([H])=C(C([H])=C([H])C2=C(C([H])([H])[H])C([H])([H])C([H])(OC([H])([H])[H])C([H])([H])C2(C([H])([H])[H])C([H])([H])[H])C([H])([H])[H])C([H])([H])[H]		N/A	N/A	N/A	N/A	N/A
C_QWYXOVOWYLAWDL-KYHRPACFNA-N	C_QWYXOVOWYLAWDL-KYHRPACFNA-N	O=C(OC1CC(=C(C=CC(=CC=CC(=CC=CC=C(C=CC=C(C=CC2C(=CC(O)CC2(C)C)C)C)C)C)C)C(C)(C)C1)C)CCC3C4=NC(=CC=5NC(C=C6N=C(C=C7NC=8C(C(=O)CC48)=C7C)C(=C6C)CC)=C(C=C)C5C)C3C		N/A	N/A	N/A	0.67	N/A
C_XCDISUIPMIQCFL-XDUYPTNBNA-N	C_XCDISUIPMIQCFL-XDUYPTNBNA-N	O=C(OC1C=C(C)C(C=CC(=CC=CC(=CC=CC=C(C=CC=C(C=CC2=C(C)CC(O)CC2(C)C)C)C)C)C)C(C)(C)C1)CCC3C4=NC(=CC=5NC(C=C6N=C(C=C7NC=8C(C(=O)CC48)=C7C)C(=C6C)CC)=C(C=C)C5C)C3C		N/A	N/A	N/A	0.67	N/A
C_DPRVOPNEXZNBGX-NPCAYDINNA-N	C_DPRVOPNEXZNBGX-NPCAYDINNA-N	O=C(OC1CC(=C(C=CC(=CC=CC(=CC=CC=C(C=CC=C(C=CC2C(=CC(O)CC2(C)C)C)C)C)C)C)C(C)(C)C1)C)C		N/A	N/A	N/A	N/A	N/A
C_ODGGKCNQKSEQNL-UIWQMIFJNA-N	C_ODGGKCNQKSEQNL-UIWQMIFJNA-N	OCC(=CC=CC(=CC=CC=C(C=CC=C(C=CC1C(=CC(O)CC1(C)C)C)C)C)C)C=CC2=C(C)CC(O)CC2(C)C		N/A	0.97	0.97	1	0.98
C_TXBAOQMCVDHBKR-ODENBCMTNA-N	C_TXBAOQMCVDHBKR-ODENBCMTNA-N	O=C(OCC(=CC=CC(=CC=CC=C(C=CC=C(C=CC1C(=CC(O)CC1(C)C)C)C)C)C)C=CC2=C(C)CC(O)CC2(C)C)C=CCCCCCCCCC		N/A	N/A	N/A	N/A	N/A
C_GHKJJUCQVSCWKQ-UWOUYUSINA-N	C_GHKJJUCQVSCWKQ-UWOUYUSINA-N	O=C(OCC(=CC=CC(=CC=CC=C(C=CC=C(C=CC1C(=CC(O)CC1(C)C)C)C)C)C)C=CC2=C(C)CC(O)CC2(C)C)C=CCCCCCCC		N/A	N/A	N/A	N/A	N/A
C_PJXHCRLUGLXAPA-CPQWCQCSNA-N	C_PJXHCRLUGLXAPA-CPQWCQCSNA-N	O=C1C=C(C(=CC=C(C=CC=C(C=CC=CC(=CC=CC(=CC=C2C(O)(C)CC(=O)CC2(C)C)C)C)C)C)C(C)(C)C1)C		N/A	1.15	1.15	1	1.1
C_GOJQFVQXKNNAAY-XQHLYSSHNA-N	C_GOJQFVQXKNNAAY-XQHLYSSHNA-N	O=CC(=CC=CC=C(C=CC=C(C=CC=C(C)CCC=C(C)C)C)C)C=CC=C(C=CC=C(C)CCCC(O)(C)C)C		N/A	N/A	N/A	N/A	N/A
C_CLUNNEXDLNOYRX-RKVRBLLQNA-N	C_CLUNNEXDLNOYRX-RKVRBLLQNA-N	O=C(C=CC(=CC=CC(=CC=CC=C(C=CC=C(C=CC1=C(C)C(O)C(O)CC1(C)C)C)C)C)C)C2(C)CC(O)CC2(C)C		N/A	0.88	0.88	1	0.92
C_LQEAEODLIWWIFW-UGJWUBCHNA-N	C_LQEAEODLIWWIFW-UGJWUBCHNA-N	O=C(OCC(=CC=CC(=CC=CC=C(C=CC=C(C=CC1C(=CC(O)CC1(C)C)C)COC(=O)C)C)C)C=CC23OC3(C)CC(O)CC2(C)C)C=CCCCCCCC		N/A	N/A	N/A	0.67	N/A
C_IHFACKVTKFGBBA-ATDFGYOENA-N	C_IHFACKVTKFGBBA-ATDFGYOENA-N	OC1CC(O)(C)C(O)(C=CC(=CC=CC(=CC=CC=C(C=CC=C(C=CC23OC3(C)CC(O)CC2(C)C)C)C)C)C)C(C)(C)C1		N/A	N/A	N/A	1	N/A
C_WWUKNXCHIOGECP-CZVLWFDQNA-N	C_WWUKNXCHIOGECP-CZVLWFDQNA-N	OC1CC2(OC(C=C2C(C)(C)C1)C(=CC=CC(=CC=CC=C(C=CC=C(C=CC3(O)C(O)(C)CC(O)CC3(C)C)C)C)C)C)C		N/A	0.8	0.8	0.67	0.76
C_RUDJDQLXINCWKV-UMKRUOSBNA-N	C_RUDJDQLXINCWKV-UMKRUOSBNA-N	O=C(C=CC(=CC=CC(=CC=CC=C(C=CC=C(C=CC1=C(C)CC(O)CC1(C)C)C)C)C)C)C(O)(C)C(O)CCC(C)C		N/A	0.76	0.76	1	0.84
C_PLZRVZWMWJQZSE-QELTVLJENA-N	C_PLZRVZWMWJQZSE-QELTVLJENA-N	O=C1C(=C(C=CC(=CC=CC(=CC=CC=C(C=CC=C(C=CC=C(C)CCCC(OC2OC(CO)C(O)C(O)C2O)(C)C)C)C)C)C)C(C)(C)CC1)C		N/A	N/A	N/A	0.67	N/A
C_KPTDSQSXOOEINO-CATRKCNMNA-N	C_KPTDSQSXOOEINO-CATRKCNMNA-N	O=C(C(=CC=CC(=CC=CC(=CC=CC=C(C=CC=C(C=CC=C(C)CC(O)C=C(C)C)C)C)C)C)C)CC=C(C)C		N/A	N/A	N/A	N/A	N/A
C_MMOXINAUTUSUTD-ZAXXHNAVNA-N	C_MMOXINAUTUSUTD-ZAXXHNAVNA-N	[H]OC1([H])C(=O)C(=C(C#CC(=C([H])C([H])=C([H])C(=C([H])C([H])=C([H])C([H])=C(C([H])=C([H])C([H])=C(C#CC2=C(C([H])([H])[H])C([H])([H])C([H])(O[H])C([H])([H])C2(C([H])([H])[H])C([H])([H])[H])C([H])([H])[H])C([H])([H])[H])C([H])([H])[H])C([H])([H])[H])C(C([H])([H])[H])(C([H])([H])[H])C1([H])[H])C([H])([H])[H]		N/A	N/A	N/A	N/A	N/A
C_DJOWTWWHMWQATC-CIPHEEQCNA-N	C_DJOWTWWHMWQATC-CIPHEEQCNA-N	OC1CC(=C(C=CC(=CC=CC(=CC=CC=C(C=CC=C(C=CC2(O)C(O)(C)CC(O)CC2(C)C)C)C)C)C)C(C)(C)C1)C		N/A	0.78	0.78	1	0.86
29065-03-0	29065-03-0	OC1C(=C(C=CC(=CC=CC(=CC=CC=C(C=CC=C(C=CC2=C(C)C(O)CCC2(C)C)C)C)C)C)C(C)(C)CC1)C		N/A	0.89	0.89	N/A	0.89
C_WXAIQAVLKICRDD-YRKVFUNNNA-N	C_WXAIQAVLKICRDD-YRKVFUNNNA-N	O=C1C(O)=CC(C(C=CC(=CC=CC(=CC=CC=C(C=CC=C(C=CC=2C(=CC=C(C2C)C)C)C)C)C)C)=C1C)(C)C		N/A	N/A	N/A	N/A	N/A
C_SOJDGAXLAOSMCR-FQEPDEJYNA-N	C_SOJDGAXLAOSMCR-FQEPDEJYNA-N	OC1CC(=C(C#CC(=CC=CC(=CC=CC=C(C=CC=C(C=CC=2C(=CC=C(C2C)C)C)C)C)C)C)C(C)(C)C1)C		N/A	1.34	1.34	N/A	1.34
C_FWOPDDPAGBEMTG-QISQUURKNA-N	C_FWOPDDPAGBEMTG-QISQUURKNA-N	OC=1C=C(C(C=CC(=CC=CC(=CC=CC=C(C=CC=C(C=CC=2C(=CC(O)=C(C2C)C)C)C)C)C)C)=C(C1C)C)C		N/A	N/A	N/A	N/A	N/A
524-01-6	524-01-6	C(=CC=C(C=CC=C(C=CC=1C(=CC=C(C1C)C)C)C)C)C=C(C=CC=C(C=CC=2C(=CC=C(C2C)C)C)C)C		N/A	N/A	N/A	N/A	N/A
524-01-6	524-01-6	C(=CC=C(C=CC=C(C=CC=1C(=CC=C(C1C)C)C)C)C)C=C(C=CC=C(C=CC=2C(=CC=C(C2C)C)C)C)C		N/A	N/A	N/A	N/A	N/A
524-01-6	524-01-6	C(=CC=C(C=CC=C(C=CC=1C(=CC=C(C1C)C)C)C)C)C=C(C=CC=C(C=CC=2C(=CC=C(C2C)C)C)C)C		N/A	N/A	N/A	N/A	N/A
78-59-1	78-59-1	[H]C=1C(=O)C([H])([H])C(C([H])([H])[H])(C([H])([H])[H])C([H])([H])C1C([H])([H])[H]		N/A	1.05	0.79	1	0.94
50906-60-0	50906-60-0	O=C(C(=CC=CC(=CC=CC=C(C=CC=C(C#CC1=C(C)CC(O)CC1(C)C)C)C)C)C)CC2(O)C(C)CC(=O)CC2(C)C		N/A	1	1	1	1
C_MMJDJIJUPVPKSW-XVXNKDHFNA-N	C_MMJDJIJUPVPKSW-XVXNKDHFNA-N	[H]OC1([H])C([H])([H])C(O[H])(C(=C=C([H])C(=C([H])C([H])=C([H])C(=C([H])C([H])=C([H])C([H])=C(C([H])=C([H])C([H])=C(C(=O)C([H])=C2C(O[H])(C([H])([H])[H])C([H])([H])C([H])(O[H])C([H])([H])C2(C([H])([H])[H])C([H])([H])[H])C([H])([H])[H])C([H])([H])[H])C([H])([H])[H])C([H])([H])[H])C(C([H])([H])[H])(C([H])([H])[H])C1([H])[H])C([H])([H])[H]		N/A	0.78	0.78	1	0.85
C_IKLYRWVZKLKGBM-GQTATFQHNA-N	C_IKLYRWVZKLKGBM-GQTATFQHNA-N	[H]OC1([H])C([H])([H])C(O[H])(C(=C([H])C(=O)C(=C([H])C([H])=C([H])C(=C([H])C([H])=C([H])C([H])=C(C([H])=C([H])C([H])=C(C([H])=C=C2C(O[H])(C([H])([H])[H])C([H])([H])C([H])(OC(=O)C([H])([H])[H])C([H])([H])C2(C([H])([H])[H])C([H])([H])[H])C([H])([H])[H])C([H])([H])[H])C([H])([H])[H])C([H])([H])[H])C(C([H])([H])[H])(C([H])([H])[H])C1([H])[H])C([H])([H])[H]		N/A	N/A	N/A	0.67	N/A
472-62-8	472-62-8	OC1C(=C(C=CC(=CC=CC(=CC=CC=C(C=CC=C(C=CC2=C(C)CCCC2(C)C)C)C)C)C)C(C)(C)CC1)C		N/A	0.97	0.97	N/A	0.97
C_MHBBGHNYQMTJIG-CDRKEUKBNA-N	C_MHBBGHNYQMTJIG-CDRKEUKBNA-N	O=C1C(=C(C=CC(=CC=CC(=CC=CC=C(C=CC=C(C=CC=2C(=CC=C(C2C)C)C)C)C)C)C)C(C)(C)CC1O)C		N/A	1.17	1.17	N/A	1.17
C_RRMHVWZOQSOJEK-WFVYOHTHNA-N	C_RRMHVWZOQSOJEK-WFVYOHTHNA-N	C(C=CC(=CC=CC(=CC=C1C(=CCCC1(C)C)C)C)C)=CC(=CC=CC(=CC=C2C(=CCCC2(C)C)C)C)C		N/A	N/A	N/A	N/A	N/A
C_NESMADWTULLJTN-XCPXDVNQNA-N	C_NESMADWTULLJTN-XCPXDVNQNA-N	OC1CC(=C(C=CC(=CC=CC(=CC=CC=C(C=CC=C(C=CC2=CC=C(C(=C2C)C)C)C)C)C)C)C(C)(C)C1)C		N/A	1.29	1.29	N/A	1.29
C_DNKQGUYVWUAYIE-XZURDRPZNA-N	C_DNKQGUYVWUAYIE-XZURDRPZNA-N	O=C1C(=C(C=CC(=CC=CC(=CC=CC=C(C=CC=C(C=CC2=C(C)C(O)C(O)CC2(C)C)C)C)C)C)C(C)(C)CC1O)C		N/A	0.83	0.83	1	0.89
(4E,6E,8E,10E,12E,14E,16E,18E,20E,22E,26E)-31-hydroxy-2-methoxy-2,6,10,14,19,23,27,31-octamethyl-3-dotriaconta-4,6,8,10,12,14,16,18,20,22,26-undecaenone	(4E,6E,8E,10E,12E,14E,16E,18E,20E,22E,26E)-31-hydroxy-2-methoxy-2,6,10,14,19,23,27,31-octamethyl-3-dotriaconta-4,6,8,10,12,14,16,18,20,22,26-undecaenone	[H]OC(C([H])([H])[H])(C([H])([H])[H])C([H])([H])C([H])([H])C([H])([H])C(=C([H])C([H])([H])C([H])([H])C(=C([H])C([H])=C([H])C(=C([H])C([H])=C([H])C([H])=C(C([H])=C([H])C([H])=C(C([H])=C([H])C([H])=C(C([H])=C([H])C(=O)C(OC([H])([H])[H])(C([H])([H])[H])C([H])([H])[H])C([H])([H])[H])C([H])([H])[H])C([H])([H])[H])C([H])([H])[H])C([H])([H])[H])C([H])([H])[H]		N/A	N/A	N/A	N/A	N/A
(6E,10E,12E,14E,16E,18E,20E,22E,24E,26E,28E)-31-methoxy-2,6,10,14,19,23,27,31-octamethyl-2-dotriaconta-6,10,12,14,16,18,20,22,24,26,28-undecaenol	(6E,10E,12E,14E,16E,18E,20E,22E,24E,26E,28E)-31-methoxy-2,6,10,14,19,23,27,31-octamethyl-2-dotriaconta-6,10,12,14,16,18,20,22,24,26,28-undecaenol	[H]OC(C([H])([H])[H])(C([H])([H])[H])C([H])([H])C([H])([H])C([H])([H])C(=C([H])C([H])([H])C([H])([H])C(=C([H])C([H])=C([H])C(=C([H])C([H])=C([H])C([H])=C(C([H])=C([H])C([H])=C(C([H])=C([H])C([H])=C(C([H])=C([H])C([H])([H])C(OC([H])([H])[H])(C([H])([H])[H])C([H])([H])[H])C([H])([H])[H])C([H])([H])[H])C([H])([H])[H])C([H])([H])[H])C([H])([H])[H])C([H])([H])[H]		N/A	N/A	N/A	N/A	N/A
C_HPOMATRGLHSHPK-DPCQAYFWNA-N	C_HPOMATRGLHSHPK-DPCQAYFWNA-N	[H]OC1([H])C([H])([H])C2(OC2(C([H])=C([H])C(=C([H])C([H])=C([H])C(=C([H])C([H])=C([H])C([H])=C(C([H])=C([H])C([H])=C(C(=O)C([H])([H])[H])C([H])([H])[H])C([H])([H])[H])C([H])([H])[H])C([H])([H])[H])C(C([H])([H])[H])(C([H])([H])[H])C1([H])[H])C([H])([H])[H]		N/A	0.85	0.96	1	0.94
C_JNAQTYYJMBJZIS-RQVZEEHKNA-N	C_JNAQTYYJMBJZIS-RQVZEEHKNA-N	O=CC(=CC=CC(=CC=CC(=CC=CC=C(C=CC=C(C)CCC=C(C)CO)C)C)C)C		N/A	1.15	1.15	N/A	1.15
(4E,6E,8E,10E,12E,14E,16E,18E,20E,22E,26E)-2,31-dihydroxy-2,6,10,14,19,23,27,31-octamethyl-3-dotriaconta-4,6,8,10,12,14,16,18,20,22,26-undecaenone	(4E,6E,8E,10E,12E,14E,16E,18E,20E,22E,26E)-2,31-dihydroxy-2,6,10,14,19,23,27,31-octamethyl-3-dotriaconta-4,6,8,10,12,14,16,18,20,22,26-undecaenone	[H]OC(C(=O)C([H])=C([H])C(=C([H])C([H])=C([H])C(=C([H])C([H])=C([H])C(=C([H])C([H])=C([H])C([H])=C(C([H])=C([H])C([H])=C(C([H])([H])[H])C([H])([H])C([H])([H])C([H])=C(C([H])([H])[H])C([H])([H])C([H])([H])C([H])([H])C(O[H])(C([H])([H])[H])C([H])([H])[H])C([H])([H])[H])C([H])([H])[H])C([H])([H])[H])C([H])([H])[H])(C([H])([H])[H])C([H])([H])[H]		N/A	N/A	N/A	N/A	N/A
(4E,6E,8E,10E,12E,14E,16E,18E,20E,22E,26E)-2,6,10,14,19,23,27,31-octamethyldotriaconta-4,6,8,10,12,14,16,18,20,22,26-undecaene-2,31-diol	(4E,6E,8E,10E,12E,14E,16E,18E,20E,22E,26E)-2,6,10,14,19,23,27,31-octamethyldotriaconta-4,6,8,10,12,14,16,18,20,22,26-undecaene-2,31-diol	[H]OC(C([H])([H])[H])(C([H])([H])[H])C([H])([H])C([H])=C([H])C(=C([H])C([H])=C([H])C(=C([H])C([H])=C([H])C(=C([H])C([H])=C([H])C([H])=C(C([H])=C([H])C([H])=C(C([H])([H])[H])C([H])([H])C([H])([H])C([H])=C(C([H])([H])[H])C([H])([H])C([H])([H])C([H])([H])C(O[H])(C([H])([H])[H])C([H])([H])[H])C([H])([H])[H])C([H])([H])[H])C([H])([H])[H])C([H])([H])[H]		N/A	N/A	N/A	N/A	N/A
C_UCKJRRHYEUZHEE-JPKZUVCWNA-N	C_UCKJRRHYEUZHEE-JPKZUVCWNA-N	O=C1C(=C(C=CC(=CC=CC(=CC=CC=C(C=CC=C(C=CC2=CC=C(C(=C2CO)C)C)C)C)C)C)C(C)(C)CC1O)C		N/A	1.12	1.12	N/A	1.12
C_AZBHMZGIIDIQSU-YXLIXOTANA-N	C_AZBHMZGIIDIQSU-YXLIXOTANA-N	O=C(OCC1OC(OC(C)(C)CCCC(=CC=CC(=CC=CC(=CC=CC=C(C=CC=C(C=CC=2C(=CC=C(C2C)C)C)C)C)C)C)C)C(O)C(O)C1O)CCCCCCCCCCCCCCC		N/A	N/A	N/A	N/A	N/A
C_SBGPMHBQUNCVME-PTHLUTGZNA-N	C_SBGPMHBQUNCVME-PTHLUTGZNA-N	O=C(OCC1OC(OC(C)(C)CCCC(=CC=CC(=CC=CC(=CC=CC=C(C=CC=C(C=CC=2C(=CC=C(C2C)C)C)C)C)C)C)C)C(O)C(O)C1O)CCCCCCCCCCCC		N/A	N/A	N/A	N/A	N/A
C_SBGPMHBQUNCVME-PTHLUTGZNA-N	C_SBGPMHBQUNCVME-PTHLUTGZNA-N	O=C(OCC1OC(OC(C)(C)CCCC(=CC=CC(=CC=CC(=CC=CC=C(C=CC=C(C=CC=2C(=CC=C(C2C)C)C)C)C)C)C)C)C(O)C(O)C1O)CCCCCCCCCCCC		N/A	N/A	N/A	N/A	N/A
C_AZBHMZGIIDIQSU-YXLIXOTANA-N	C_AZBHMZGIIDIQSU-YXLIXOTANA-N	O=C(OCC1OC(OC(C)(C)CCCC(=CC=CC(=CC=CC(=CC=CC=C(C=CC=C(C=CC=2C(=CC=C(C2C)C)C)C)C)C)C)C)C(O)C(O)C1O)CCCCCCCCCCCCCCC		N/A	N/A	N/A	N/A	N/A
C_FOIFOTKOVLXQJE-GOWUZQRBNA-N	C_FOIFOTKOVLXQJE-GOWUZQRBNA-N	OC(C)(C)CC=CC(=CC=CC(=CC=CC(=CC=CC=C(C=CC=C(C)C)C)C)C)C		N/A	0.86	0.86	N/A	0.86
C_NKLWCOIOKXMOKC-TXTQFGINNA-N	C_NKLWCOIOKXMOKC-TXTQFGINNA-N	O=C1OC(C=C1C=CC2(O)C(O)(C)CC(O)CC2(C)C)=CC(=CC=CC=CC=C(C#CC3=C(C)CC(O)CC3(C)C)C)C		N/A	0.86	0.86	0.67	0.79
C_OUSTUFWOJHCUGD-WHXNQXTONA-N	C_OUSTUFWOJHCUGD-WHXNQXTONA-N	O=C1OC(C=C1C=CC2(O)C(O)(C)CC(O)CC2(C)C)=CC(=CC=CC=CC=C(C=C=C3C(O)(C)CC(OC(=O)C)CC3(C)C)C)C		N/A	0.83	0.83	0.67	0.77
C_MKGRMAIAGDEUTL-KHXNIPPYNA-N	C_MKGRMAIAGDEUTL-KHXNIPPYNA-N	O=C1C(=C(C=CC(=CC=CC(=CC=CC=C(C=CC=C(C=CC2=C(C(=O)C(O)C2(C)C)C)C)C)C)C)C(C)(C)C1O)C		N/A	1.04	1.04	1	1.02
C_NIJIWUMFAXOVCR-SSGKJSBCNA-N	C_NIJIWUMFAXOVCR-SSGKJSBCNA-N	[H]OC1([H])C(=O)C(=C(C#CC(=C([H])C([H])=C([H])C(=C([H])C([H])=C([H])C([H])=C(C([H])=C([H])C([H])=C(C(=O)C([H])([H])[H])C([H])([H])[H])C([H])([H])[H])C([H])([H])[H])C([H])([H])[H])C(C([H])([H])[H])(C([H])([H])[H])C1([H])[H])C([H])([H])[H]		N/A	0.87	1.02	N/A	0.95
72746-33-9	72746-33-9	C(=CC=C(C=CC=C(C)CCC=C(C)CCC=C(C)C)C)C=C(C=CC=C(C)CCC=C(C)CCC=C(C)C)C		N/A	N/A	N/A	N/A	N/A
NOCAS_865156	NOCAS_865156	[H]OC1([H])C([H])([H])C(=C(C([H])=C([H])C(=C([H])C([H])=C([H])C(=C([H])C([H])=C([H])C([H])=C(C([H])=C([H])C([H])=C(C([H])=C([H])C2([H])C(=C([H])C([H])([H])C([H])([H])C2(C([H])([H])[H])C([H])([H])[H])C([H])([H])[H])C([H])([H])[H])C([H])([H])[H])C([H])([H])[H])C([H])([H])[H])C(C([H])([H])[H])(C([H])([H])[H])C1([H])[H])C([H])([H])[H]		N/A	N/A	N/A	N/A	N/A
NOCAS_859281	NOCAS_859281	OC1CC(=C(C=CC(=CC=CC(=CC=CC=C(C=CC=C(C=CC2=C(C)CC(O)CC2(C)C)C)C)C)C)C(C)(C)C1)C		N/A	1.04	1.04	N/A	1.04
C_ABKDBEBLARQBCS-SLJWWQRENA-N	C_ABKDBEBLARQBCS-SLJWWQRENA-N	O=S(=O)(O)OC1CC(=C(C=CC(=CC=CC(=CC=CC=C(C=CC=C(C=CC2=C(C)CC(O)CC2(C)C)C)C)C)C)C(C)(C)C1)C		N/A	N/A	N/A	N/A	N/A
C_PNUMJYSPLIEPOC-KVCRHQTKNA-N	C_PNUMJYSPLIEPOC-KVCRHQTKNA-N	OC1CC(=C(C=CC(=CC=CC(=CC=CC=C(C=CC=C(C=CC2=C(C)CC(OC3OC(C)C(O)C(O)C3O)CC2(C)C)C)C)C)C)C(C)(C)C1)C		N/A	N/A	N/A	0.67	N/A
C_NEKJJRRGLJWOGC-YGIWBZTHNA-N	C_NEKJJRRGLJWOGC-YGIWBZTHNA-N	O=C(OC1CC(=C(C=CC(=CC=CC(=CC=CC=C(C=CC=C(C=CC2=C(C)CC(O)CC2(C)C)C)C)C)C)C(C)(C)C1)C)CCCCCCCCCCCCCCC		N/A	N/A	N/A	1	N/A
C_CHXMWPSKJUTLIQ-DGBNVKNUNA-N	C_CHXMWPSKJUTLIQ-DGBNVKNUNA-N	OC1CC(=C(C=CC(=CC=CC(=CC=CC=C(C=CC=C(C=CC2=C(C)CC(OC)CC2(C)C)C)C)C)C)C(C)(C)C1)C		N/A	N/A	N/A	N/A	N/A
C_BIAXCAJWQUJNIG-SOOOSADFNA-N	C_BIAXCAJWQUJNIG-SOOOSADFNA-N	OC1C(OC(C)C(O)C1O)OC2CC(=C(C=CC(=CC=CC(=CC=CC=C(C=CC=C(C=CC3=C(C)CC(OC4OC(C)C(O)C(O)C4O)CC3(C)C)C)C)C)C)C(C)(C)C2)C		N/A	N/A	N/A	0.67	N/A
7756-97-0	7756-97-0	O(C)C1CC(=C(C=CC(=CC=CC(=CC=CC=C(C=CC=C(C=CC2=C(C)CC(OC)CC2(C)C)C)C)C)C)C(C)(C)C1)C		N/A	N/A	N/A	N/A	N/A
C_DHNSFMNURMJEQV-XUBNQXGENA-N	C_DHNSFMNURMJEQV-XUBNQXGENA-N	OCC1OC(OC2CC(=C(C=CC(=CC=CC(=CC=CC=C(C=CC=C(C=CC3=C(C)CC(OC4OC(CO)C(O)C(O)C4O)CC3(C)C)C)C)C)C)C(C)(C)C2)C)C(O)C(O)C1O		N/A	N/A	N/A	0.67	N/A
C_XMJZUQVGBMNPFZ-UGEKBDATNA-N	C_XMJZUQVGBMNPFZ-UGEKBDATNA-N	O=C1C(=C(C=CC(=CC=CC(=CC=CC=C(C=CC=C(C=CC2C(=CC(O)CC2(C)C)C)C)C)C)C)C(C)(C)CC1OC)C		N/A	N/A	N/A	N/A	N/A
26932-58-1	26932-58-1	[H]OC1([H])C([H])([H])C2(OC2(C([H])=C([H])C(=C([H])C([H])=O)C([H])([H])[H])C(C([H])([H])[H])(C([H])([H])[H])C1([H])[H])C([H])([H])[H]		N/A	0.75	0.81	N/A	0.78
C_XTFOFYSQUZTRGJ-SDSNGQTNNA-N	C_XTFOFYSQUZTRGJ-SDSNGQTNNA-N	[H]OC(=O)C([H])=C(C([H])=C([H])C12OC2(C([H])([H])[H])C([H])([H])C([H])(O[H])C([H])([H])C1(C([H])([H])[H])C([H])([H])[H])C([H])([H])[H]		N/A	0.84	0.79	N/A	0.81
C_UQPJAOBKQRHNHL-DKLMTRRANA-N	C_UQPJAOBKQRHNHL-DKLMTRRANA-N	O=C1CC(O)(C)C(C=CC(=CC=CC(=CC=CC=C(C=CC=C(C=CC2C(O)(C)CC(=O)CC2(C)C)C)C)C)C)C(C)(C)C1		N/A	1.02	1.02	1	1.01
C_PXIAYYSYXOBGLA-UEYZBWCHNA-N	C_PXIAYYSYXOBGLA-UEYZBWCHNA-N	O=C(O)C=C(COC(=O)C)CC=CC(=CC=CC=C(C=CC=C(C=CC1(O)C(=CC(=O)CC1(C)C)C)C)C)C		N/A	0.88	1.07	1	0.98
28275-20-9	28275-20-9	O=C1C(=O)C(C(C=CC(=CC=CC(=CC=CC=C(C=CC=C(C=CC2=C(C(=O)C(=O)C2(C)C)C)C)C)C)C)=C1C)(C)C		N/A	0.98	0.98	1	0.99
1263-54-3	1263-54-3	OC1CC2(OC2(C=CC(=CC=CC(=CC=CC=C(C=CC=C(C=CC34OC4(C)CC(O)CC3(C)C)C)C)C)C)C(C)(C)C1)C		N/A	N/A	N/A	1	N/A
C_UEWKGZGBKDERGQ-LEWCTYRFNA-N	C_UEWKGZGBKDERGQ-LEWCTYRFNA-N	O=C(OC1CC2(OC2(C=CC(=CC=CC(=CC=CC=C(C=CC=C(C=CC34OC4(C)CC(OC(=O)CCCCCCCCCCCCC)CC3(C)C)C)C)C)C)C(C)(C)C1)C)CCCCCCCCCCC		N/A	N/A	N/A	N/A	N/A
C_NCFDJDBFEOAGAU-WTLZEKFDNA-N	C_NCFDJDBFEOAGAU-WTLZEKFDNA-N	O=C(OC1CC2(OC2(C=CC(=CC=CC(=CC=CC=C(C=CC=C(C=CC34OC4(C)CC(OC(=O)CCCCCCCCCCCCC)CC3(C)C)C)C)C)C)C(C)(C)C1)C)CCCCCCCCCCCCC		N/A	N/A	N/A	N/A	N/A
C_SGLAMULMVFJSAO-BQIQBPFRNA-N	C_SGLAMULMVFJSAO-BQIQBPFRNA-N	O=C(OC1CC2(OC2(C=CC(=CC=CC(=CC=CC=C(C=CC=C(C=CC34OC4(C)CC(OC(=O)CCCCCCCCCCC)CC3(C)C)C)C)C)C)C(C)(C)C1)C)CCCCCCCCCCC		N/A	N/A	N/A	N/A	N/A
C_OWWSPDNLRSCPIS-KOEAXFFNNA-N	C_OWWSPDNLRSCPIS-KOEAXFFNNA-N	OCC(=CC=CC(=CC=CC=C(C=CC=C(C=C=C1C(O)(C)CC(O)CC1(C)C)C)C)C)C=CC23OC3(C)CC(O)CC2(C)C		N/A	0.81	0.81	0.67	0.76
C_JYJFYJLLQQTZBJ-GKUBTYPONA-N	C_JYJFYJLLQQTZBJ-GKUBTYPONA-N	O=C(OC1CC(O)(C(=C=CC(=CC=CC(=CC=CC=C(C=CC=C(C=CC23OC3(C)CC(O)CC2(C)C)COC(=O)CCCCCCC)C)C)C)C(C)(C)C1)C)C		N/A	N/A	N/A	0.67	N/A
C_VBLNCQYNHQZAGB-XZOVJYKUNA-N	C_VBLNCQYNHQZAGB-XZOVJYKUNA-N	O=C(OC1CC(O)(C(=C=CC(=CC=CC(=CC=CC=C(C=CC=C(C=CC23OC3(C)CC(O)CC2(C)C)COC(=O)CCCCCCCCC)C)C)C)C(C)(C)C1)C)C		N/A	N/A	N/A	0.67	N/A
C_JVBLPSSXRSHBAY-RISDXLGHNA-N	C_JVBLPSSXRSHBAY-RISDXLGHNA-N	O=C1OC(=CC(=CC=CC=C(C=CC=C(C=CC23OC3(C)CC(O)CC2(C)C)C)C)C)C=C1CCC4C(=CC(O)CC4(C)C)C		N/A	0.98	0.98	0.67	0.87
C_BIPAHAFBQLWRMC-PYFRRPDCNA-N	C_BIPAHAFBQLWRMC-PYFRRPDCNA-N	OC1C=C(C)C(C=CC(=CC=CC(=CC=CC=C(C=CC=C(C=CC2C(=CC(O)CC2(C)C)C)C)C)C)C)C(C)(C)C1		N/A	N/A	N/A	N/A	N/A
C_BIPAHAFBQLWRMC-HEGBNNHYNA-N	C_BIPAHAFBQLWRMC-HEGBNNHYNA-N	OC1C=C(C)C(C=CC(=CC=CC(=CC=CC=C(C=CC=C(C=CC2C(=CC(O)CC2(C)C)C)C)C)C)C)C(C)(C)C1		N/A	N/A	N/A	N/A	N/A
C_BIPAHAFBQLWRMC-VQTAZHMZNA-N	C_BIPAHAFBQLWRMC-VQTAZHMZNA-N	OC1C=C(C)C(C=CC(=CC=CC(=CC=CC=C(C=CC=C(C=CC2C(=CC(O)CC2(C)C)C)C)C)C)C)C(C)(C)C1		N/A	N/A	N/A	N/A	N/A
C_BIPAHAFBQLWRMC-PYFRRPDCNA-N	C_BIPAHAFBQLWRMC-PYFRRPDCNA-N	OC1C=C(C)C(C=CC(=CC=CC(=CC=CC=C(C=CC=C(C=CC2C(=CC(O)CC2(C)C)C)C)C)C)C)C(C)(C)C1		N/A	N/A	N/A	N/A	N/A
C_BIPAHAFBQLWRMC-PYFRRPDCNA-N	C_BIPAHAFBQLWRMC-PYFRRPDCNA-N	OC1C=C(C)C(C=CC(=CC=CC(=CC=CC=C(C=CC=C(C=CC2C(=CC(O)CC2(C)C)C)C)C)C)C)C(C)(C)C1		N/A	N/A	N/A	N/A	N/A
C_BIPAHAFBQLWRMC-RICJAGHRNA-N	C_BIPAHAFBQLWRMC-RICJAGHRNA-N	[H]OC1([H])C([H])=C(C([H])([H])[H])C([H])(C([H])=C([H])C(=C([H])C([H])=C([H])C(=C([H])C([H])=C([H])C([H])=C(C([H])=C([H])C([H])=C(C([H])=C([H])C2([H])C(=C([H])C([H])(O[H])C([H])([H])C2(C([H])([H])[H])C([H])([H])[H])C([H])([H])[H])C([H])([H])[H])C([H])([H])[H])C([H])([H])[H])C([H])([H])[H])C(C([H])([H])[H])(C([H])([H])[H])C1([H])[H]		N/A	N/A	N/A	N/A	N/A
C_BIPAHAFBQLWRMC-PPMCSIJSNA-N	C_BIPAHAFBQLWRMC-PPMCSIJSNA-N	OC1C=C(C)C(C=CC(=CC=CC(=CC=CC=C(C=CC=C(C=CC2C(=CC(O)CC2(C)C)C)C)C)C)C)C(C)(C)C1		N/A	N/A	N/A	N/A	N/A
C_BIPAHAFBQLWRMC-BVRLZCHZNA-N	C_BIPAHAFBQLWRMC-BVRLZCHZNA-N	OC1C=C(C)C(C=CC(=CC=CC(=CC=CC=C(C=CC=C(C=CC2C(=CC(O)CC2(C)C)C)C)C)C)C)C(C)(C)C1		N/A	N/A	N/A	N/A	N/A
C_BIPAHAFBQLWRMC-HEGBNNHYNA-N	C_BIPAHAFBQLWRMC-HEGBNNHYNA-N	OC1C=C(C)C(C=CC(=CC=CC(=CC=CC=C(C=CC=C(C=CC2C(=CC(O)CC2(C)C)C)C)C)C)C)C(C)(C)C1		N/A	N/A	N/A	N/A	N/A
C_BIPAHAFBQLWRMC-VQTAZHMZNA-N	C_BIPAHAFBQLWRMC-VQTAZHMZNA-N	OC1C=C(C)C(C=CC(=CC=CC(=CC=CC=C(C=CC=C(C=CC2C(=CC(O)CC2(C)C)C)C)C)C)C)C(C)(C)C1		N/A	N/A	N/A	N/A	N/A
C_BIPAHAFBQLWRMC-RICJAGHRNA-N	C_BIPAHAFBQLWRMC-RICJAGHRNA-N	OC1C=C(C)C(C=CC(=CC=CC(=CC=CC=C(C=CC=C(C=CC2C(=CC(O)CC2(C)C)C)C)C)C)C)C(C)(C)C1		N/A	N/A	N/A	N/A	N/A
23939-69-7	23939-69-7	O=C(C=CC(=CC=CC(=CC=CC=C(C=CC=C(C=CC1=C(C)CC(O)CC1(C)C)C)C)C)C)C(C)(C)CCCC(=O)C		N/A	1.08	1.08	N/A	1.08
C_SRFGYSDKAKCEJR-IRZCMVGANA-N	C_SRFGYSDKAKCEJR-IRZCMVGANA-N	[H]OC1([H])C([H])([H])C(=C(C#CC(=C([H])C([H])=C([H])C(=C([H])C([H])=C([H])C([H])=C(C([H])=C([H])C([H])=C(C(=O)C([H])([H])[H])C([H])([H])[H])C([H])([H])[H])C([H])([H])[H])C([H])([H])[H])C(C([H])([H])[H])(C([H])([H])[H])C1([H])[H])C([H])([H])[H]		N/A	0.9	1.1	N/A	1
C_JCNLLLQYNIILBJ-MVDIVEKANA-N	C_JCNLLLQYNIILBJ-MVDIVEKANA-N	O=C(C=C(O)C(=CC=CC(=CC=CC=C(C=CC=C(C=CC1=CC=C(C(=C1C)C)C)C)C)C)C)C2(C)CC(O)CC2(C)C		N/A	1.16	1.16	1	1.1
547-23-9	547-23-9	C(=CC=C(C=CC=C(C=CC1=C(C)CCCC1(C)C)C)C)C=C(C=CC=C(C=CC=C(C=CC=C(C)C)C)C)C		N/A	N/A	N/A	N/A	N/A
C_IAEFJGPZEPGPGJ-HMHVFHPLNA-N	C_IAEFJGPZEPGPGJ-HMHVFHPLNA-N	O=CC(=CC=CC(=CC=CC(=CC=CC(=CC=CC=C(C=CC=C(C=CC1=C(C)CCCC1(C)C)C)C)C)C)C)C		N/A	N/A	N/A	N/A	N/A
NOCAS_871728	NOCAS_871728	O=C(O)C(=CC=CC(=CC=CC(=CC=CC(=CC=CC=C(C=CC=C(C=CC1=C(C)CCCC1(C)C)C)C)C)C)C)C		N/A	N/A	N/A	N/A	N/A
C_YEWLELSMUHRXKD-HJGLSYKDNA-N	C_YEWLELSMUHRXKD-HJGLSYKDNA-N	O=C(OC)C(=CC=CC(=CC=CC(=CC=CC(=CC=CC=C(C=CC=C(C=CC1=C(C)CC(O)CC1(C)C)C)C)C)C)C)C		N/A	N/A	N/A	N/A	N/A
C_QDZWWJNTPKQWQD-NVDUSBHFNA-N	C_QDZWWJNTPKQWQD-NVDUSBHFNA-N	O=C(OC(CC(=O)C)CC(C(=O)C=CC(=CC=CC(=CC=CC=C(C=CC=C(C=CC1(O)C(O)(C)CC(O)CC1(C)C)C)C)C)C)(C)C)CCCCCCCCCCCCC		N/A	N/A	N/A	0.67	N/A
C_JACJLUDTAAZXLU-BJSICECONA-N	C_JACJLUDTAAZXLU-BJSICECONA-N	O=C(OC(CC(=O)C)CC(C(=O)C=CC(=CC=CC(=CC=CC=C(C=CC=C(C=C=C1C(O)(C)CC(O)CC1(C)C)C)C)C)C)(C)C)CCCCCCCCCCCCC		N/A	N/A	N/A	0.67	N/A
C_MZOHCPDYGCBVKH-KXSWETIXNA-N	C_MZOHCPDYGCBVKH-KXSWETIXNA-N	O=C(OC(CC(=O)C)CC(C(=O)C=CC(=CC=CC(=CC=CC=C(C=CC=C(C=CC12OC2(C)CC(O)CC1(C)C)C)C)C)C)(C)C)CCCCCCCCCCCCC		N/A	N/A	N/A	N/A	N/A
C_YBROMIZOJXNWSO-CKGUTBRCNA-N	C_YBROMIZOJXNWSO-CKGUTBRCNA-N	O=C(OC(CC(=O)C)CC(C(=O)C=CC(=CC=CC(=CC=CC=C(C=CC=C(C=CC(=O)C(C)(C)CC(OC(=O)CCCCCCCCCCC)CC(=O)C)C)C)C)C)(C)C)CCCCCCCCCCC		N/A	N/A	N/A	N/A	N/A
C_FLCJCAFJNIGYHV-AJDDSAPFNA-N	C_FLCJCAFJNIGYHV-AJDDSAPFNA-N	O=C(OC(CC(=O)C)CC(C(=O)C=CC(=CC=CC(=CC=CC=C(C=CC=C(C=CC(=O)C(C)(C)CC(OC(=O)CCCCCCCCCCCCC)CC(=O)C)C)C)C)C)(C)C)CCCCCCCCCCC		N/A	N/A	N/A	N/A	N/A
C_GLZKMOHEXKQACW-DUQILERPNA-N	C_GLZKMOHEXKQACW-DUQILERPNA-N	O=C(OC(CC(=O)C)CC(C(=O)C=CC(=CC=CC(=CC=CC=C(C=CC=C(C=CC(=O)C(C)(C)CC(OC(=O)CCCCCCCCCCCCC)CC(=O)C)C)C)C)C)(C)C)CCCCCCCCCCCCC		N/A	N/A	N/A	N/A	N/A
C_ISQZXUQMFRSXPY-FSAWVDEFNA-N	C_ISQZXUQMFRSXPY-FSAWVDEFNA-N	[H]OC1([H])C([H])=C(C([H])([H])[H])C([H])(C([H])=C([H])C(=C([H])C([H])=C([H])C(=C([H])C([H])=C([H])C([H])=C(C([H])=C([H])C([H])=C(C([H])=C([H])C2=C(C(=O)C([H])(O[H])C([H])([H])C2(C([H])([H])[H])C([H])([H])[H])C([H])([H])[H])C([H])([H])[H])C([H])([H])[H])C([H])([H])[H])C([H])([H])[H])C(C1=O)(C([H])([H])[H])C([H])([H])[H]		N/A	0.96	0.96	1	0.98
C_RAWKXKPJGBUIEG-QISQUURKNA-N	C_RAWKXKPJGBUIEG-QISQUURKNA-N	O=C1C(=C(C=CC(=CC=CC(=CC=CC=C(C=CC=C(C=CC2=C(C(=O)C(O)CC2(C)C)C)C)C)C)C)C(C)(C)C(O)C1)C		N/A	0.97	0.97	1	0.98
C_RAWKXKPJGBUIEG-QISQUURKNA-N	C_RAWKXKPJGBUIEG-QISQUURKNA-N	O=C1C(=C(C=CC(=CC=CC(=CC=CC=C(C=CC=C(C=CC2=C(C(=O)C(O)CC2(C)C)C)C)C)C)C)C(C)(C)C(O)C1)C		N/A	0.97	0.97	1	0.98
C_CFZGOCBDHAWONT-JKDVTNQHNA-N	C_CFZGOCBDHAWONT-JKDVTNQHNA-N	OC1CC(=C(C=CC(=CC=CC(=CC=CC=C(C=CC=C(C=CC2C(=CCC(O)C2(C)C)C)C)C)C)C)C(C)(C)C1)C		N/A	1.01	1.01	N/A	1.01
C_OOXBHKYLJNCZTD-HUNZDXDFNA-N	C_OOXBHKYLJNCZTD-HUNZDXDFNA-N	O=C1C(=C(C=CC(=CC=CC(=CC=CC=C(C=CC=C(C=CC2=CC=C(C(=C2C)C)C)C)C)C)C)C(C)(C)CC1OC)C		N/A	N/A	N/A	N/A	N/A
C_BMUXIZRXKLVBBN-MQHHHOMYNA-N	C_BMUXIZRXKLVBBN-MQHHHOMYNA-N	O=C(OC)C1=CC=C(C=CC(=CC=CC(=CC=CC=C(C=CC=C(C=CC=C(C(=O)CCC(OC)(C)C)C)C)C)C)C)C(=C1C)C		N/A	N/A	N/A	N/A	N/A
C_VOXGPKABGLVWPB-XBIRMVLJNA-N	C_VOXGPKABGLVWPB-XBIRMVLJNA-N	O=C(C(=CC=CC(=CC=CC(=CC=CC=C(C=CC=C(C=CC1=C(C)CCCC1(C)C)C)C)C)C)C)CCC(OC)(C)C		N/A	N/A	N/A	N/A	N/A
C_YBVHJCLVFBRGGU-HNGFKUQUNA-N	C_YBVHJCLVFBRGGU-HNGFKUQUNA-N	[H]C(=C([H])C([H])=C(C([H])=C([H])C([H])=C(C([H])=C([H])C([H])=C(C(=O)C([H])([H])C([H])([H])C(OC([H])([H])[H])(C([H])([H])[H])C([H])([H])[H])C([H])([H])[H])C([H])([H])[H])C([H])([H])[H])C([H])=C(C([H])=C([H])C([H])=C(C([H])=O)C([H])([H])[H])C([H])([H])[H]		N/A	0.83	0.83	N/A	0.83
38740-38-4	38740-38-4	[H]C(=C([H])C([H])=C(C([H])=C([H])C([H])=C(C([H])=C([H])C([H])=C(C(=O)C([H])([H])C([H])([H])C(OC([H])([H])[H])(C([H])([H])[H])C([H])([H])[H])C([H])([H])[H])C([H])([H])[H])C([H])([H])[H])C([H])=C(C([H])=O)C([H])([H])[H]		N/A	0.52	0.77	N/A	0.64
C_NYTQKXXVJXMQSW-FFIWIADINA-N	C_NYTQKXXVJXMQSW-FFIWIADINA-N	O=C(OCC1OC(OC2CC(=C(C=CC(=CC=CC(=CC=CC=C(C=CC=C(C=CC3=C(C)CC(O)CC3(C)C)C)C)C)C)C(C)(C)C2)C)C(O)C(O)C1O)CCCCCCCCCCCCCC(C)C		N/A	N/A	N/A	N/A	N/A
C_GUHDWRQBJQZYHJ-NBXXVPPKNA-N	C_GUHDWRQBJQZYHJ-NBXXVPPKNA-N	O=C(OCC1OC(OC2CC(=C(C=CC(=CC=CC(=CC=CC=C(C=CC=C(C=CC3=C(C)CC(O)CC3(C)C)C)C)C)C)C(C)(C)C2)C)C(O)C(O)C1O)CCCCCCCCCCCC(C)C		N/A	N/A	N/A	0.67	N/A
C_HHINJQKIQDURLW-VHVQZTNDNA-N	C_HHINJQKIQDURLW-VHVQZTNDNA-N	O=C(OCC1OC(OC2CC(=C(C=CC(=CC=CC(=CC=CC=C(C=CC=C(C=CC3=C(C)CC(O)CC3(C)C)C)C)C)C)C(C)(C)C2)C)C(O)C(O)C1O)CCCCCCCCCC(C)C		N/A	N/A	N/A	0.67	N/A
C_RDUYXVUZPBWYNT-BXNUDALRNA-N	C_RDUYXVUZPBWYNT-BXNUDALRNA-N	O=C(OCC1OC(OC2CC(=C(C=CC(=CC=CC(=CC=CC=C(C=CC=C(C=CC3=C(C)CCCC3(C)C)C)C)C)C)C(C)(C)C2)C)C(O)C(O)C1O)CCCCCCCCCCCC(C)C		N/A	N/A	N/A	N/A	N/A
C_JEEGARLDXJKPPW-MZCJZFCGNA-N	C_JEEGARLDXJKPPW-MZCJZFCGNA-N	O=C(OCC1OC(OC2CC(=C(C=CC(=CC=CC(=CC=CC=C(C=CC=C(C=CC3=C(C)CCCC3(C)C)C)C)C)C)C(C)(C)C2)C)C(O)C(O)C1O)CCCCCCCCCC(C)C		N/A	N/A	N/A	0.67	N/A
C_AOPPEYCPJLSBEA-SEUBZACTNA-N	C_AOPPEYCPJLSBEA-SEUBZACTNA-N	O=C(OCC1OC(OC2CC(=C(C=CC(=CC=CC(=CC=CC=C(C=CC=C(C=CC3=C(C)CCCC3(C)C)C)C)C)C)C(C)(C)C2)C)C(O)C(O)C1O)CCCCCCCC(C)C		N/A	N/A	N/A	0.67	N/A
C_VVKAQZYKDOWNFD-TZFPTENZNA-N	C_VVKAQZYKDOWNFD-TZFPTENZNA-N	O=C(OCC1OC(OC2CC(=C(C=CC(=CC=CC(=CC=CC=C(C=CC=C(C=CC3=C(C)CC(OC4OC(COC(=O)CCCCCCCCCCCC(C)C)C(O)C(O)C4O)CC3(C)C)C)C)C)C)C(C)(C)C2)C)C(O)C(O)C1O)CCCCCCCCCCCC(C)C		N/A	N/A	N/A	N/A	N/A
C_NNYPEIWREFPFHY-DOEPFQGVNA-N	C_NNYPEIWREFPFHY-DOEPFQGVNA-N	O=C(OCC1OC(OC2CC(=C(C=CC(=CC=CC(=CC=CC=C(C=CC=C(C=CC3=C(C)CC(OC4OC(COC(=O)CCCCCCCCCC(C)C)C(O)C(O)C4O)CC3(C)C)C)C)C)C)C(C)(C)C2)C)C(O)C(O)C1O)CCCCCCCCCCCC(C)C		N/A	N/A	N/A	N/A	N/A
C_VONGOBDGENIJJS-OIYZOMLYNA-N	C_VONGOBDGENIJJS-OIYZOMLYNA-N	O=C(OCC1OC(OC2CC(=C(C=CC(=CC=CC(=CC=CC=C(C=CC=C(C=CC3=C(C)CC(OC4OC(COC(=O)CCCCCCCCCC(C)C)C(O)C(O)C4O)CC3(C)C)C)C)C)C)C(C)(C)C2)C)C(O)C(O)C1O)CCCCCCCCCC(C)C		N/A	N/A	N/A	N/A	N/A
NOCAS_863696	NOCAS_863696	[H]C([H])([H])C(=O)C([H])([H])C([H])([H])C1([H])C([H])(C([H])([H])[H])C([H])([H])C([H])([H])C([H])([H])C1(C([H])([H])[H])C([H])([H])[H]		N/A	0.47	0.34	N/A	0.41
C_JSINYVURRBCWJC-IBXMPAKENA-N	C_JSINYVURRBCWJC-IBXMPAKENA-N	O=CC(=CC=CC(=CC=CC(=CC=CC(=CC=CC=C(C=CC=C(C=CC=C(C=CC=C(C=O)C)C)C)C)C)C)C)C		N/A	N/A	N/A	N/A	N/A
C_OIJOLZHLZSBNSM-YETMAZIFNA-N	C_OIJOLZHLZSBNSM-YETMAZIFNA-N	O=CC(=CC=CC(=CC=CC(=CC=CC(=CC=CC=C(C=CC=C(C=CC=C(C=CC=C(C)C)C)C)C)C)C)C)C		N/A	N/A	N/A	N/A	N/A
C_MMDGAHBFSCOGTN-GEWAIPMNNA-N	C_MMDGAHBFSCOGTN-GEWAIPMNNA-N	C(=CC=C(C=CC=C(C=CC1=C(C=CCC1(C)C)C)C)C)C=C(C=CC=C(C=CC2=CC=C(C(=C2C)C)C)C)C		N/A	N/A	N/A	N/A	N/A
C_UCGGIODJLWGWGY-FOHJNKRANA-N	C_UCGGIODJLWGWGY-FOHJNKRANA-N	C(=CC=C(C=CC=C(C=CC1=C(C=CCC1(C)C)C)C)C)C=C(C=CC=C(C=CC=2C(=CC=C(C2C)C)C)C)C		N/A	N/A	N/A	N/A	N/A
C_MLUKPOIWSTVUNY-GOVLNQEPNA-N	C_MLUKPOIWSTVUNY-GOVLNQEPNA-N	O=CC(=CC=CC(=CC=CC(=CC=CC=C(C=CC=C(C=CC1=C(C)CC(O)CC1(C)C)C)C)C)C)CCC=C(C)C		N/A	N/A	N/A	N/A	N/A
C_PSERCYDQQNQSDV-QQPMRPJENA-N	C_PSERCYDQQNQSDV-QQPMRPJENA-N	O=C1C(O)=CC(C(C=CC(=CC=CC(=CC=CC=C(C=CC=C(C=CC2=CC=C(C(=C2C)C)C)C)C)C)C)=C1C)(C)C		N/A	N/A	N/A	N/A	N/A
C_SIBBLZCWSMCOKD-PEGRNMMDNA-N	C_SIBBLZCWSMCOKD-PEGRNMMDNA-N	OC1CC(=C(C#CC(=CC=CC(=CC=CC=C(C=CC=C(C=CC2=CC=C(C(=C2C)C)C)C)C)C)C)C(C)(C)C1)C		N/A	1.34	1.34	N/A	1.34
C_SGMOAWIYDVJCSH-DLBFFTGWNA-N	C_SGMOAWIYDVJCSH-DLBFFTGWNA-N	O=C(OC1C=C(C)C(C=CC(=CC=CC(=CC=CC=C(C=CC=C(C=CC23OC3(C)CC(OC(=O)CCCCCCCCCCCCCCC)CC2(C)C)C)C)C)C)C(C)(C)C1)CCCCCCCCCCCCCCC		N/A	N/A	N/A	N/A	N/A
C_KQBKJSVYIBRYNQ-QASXPWMMNA-N	C_KQBKJSVYIBRYNQ-QASXPWMMNA-N	O=C(C=CC=C(C=CC=C(C=CC=CC(=CC=CC(=CC=C1C(=CC(O)CC1(C)C)C)C)C)C)C)C		N/A	1.09	1.09	N/A	1.09
NOCAS_1046678	NOCAS_1046678	O=C(O)C1=CC=C(C=CC(=CC=CC(=CC=CC=C(C=CC=C(C=CC2=CC=C(C(=O)O)C(=C2C)C)C)C)C)C)C(=C1C)C		N/A	N/A	N/A	N/A	N/A
C_PDOUICUKTQRPHO-ICKXNCJBNA-N	C_PDOUICUKTQRPHO-ICKXNCJBNA-N	O=C(OC1OC(COC(=O)CCCCCCCCCCC(C)CC)C(O)C(O)C1O)C(=CC=CC(=CC=CC(=CC=CC=C(C=CC=C(C)CCC=C(C)C)C)C)C)C		N/A	N/A	N/A	0.67	N/A
34255-08-8	34255-08-8	O(C)C(C)(C)CC=CC(=CC=CC(=CC=CC(=CC=CC=C(C=CC=C(C=CC=C(C=CCC(OC)(C)C)C)C)C)C)C)C		N/A	N/A	N/A	N/A	N/A
13836-70-9	13836-70-9	O=C(C=CC(=CC=CC(=CC=CC(=CC=CC=C(C=CC=C(C)CCC=C(C)CCC=C(C)C)C)C)C)C)C(OC)(C)C		N/A	N/A	N/A	N/A	N/A
13836-61-8	13836-61-8	O(C)C(C)(C)CC=CC(=CC=CC(=CC=CC(=CC=CC=C(C=CC=C(C)CCC=C(C)CCC=C(C)C)C)C)C)C		N/A	N/A	N/A	N/A	N/A
C_BHOZZNYCHNQZFX-ZJDHYWBANA-N	C_BHOZZNYCHNQZFX-ZJDHYWBANA-N	[H]OC1([H])C([H])([H])C(=C(C([H])=C([H])C(=C([H])C([H])=C([H])C(=C([H])C([H])=C([H])C([H])=C(C([H])=C([H])C([H])=C(C([H])=C([H])C2=C(C(=O)C([H])(OS(=O)(=O)O[H])C([H])([H])C2(C([H])([H])[H])C([H])([H])[H])C([H])([H])[H])C([H])([H])[H])C([H])([H])[H])C([H])([H])[H])C([H])([H])[H])C(C([H])([H])[H])(C([H])([H])[H])C1([H])O[H])C([H])([H])[H]		N/A	N/A	N/A	0.67	N/A
C_UERRVASYDCUNEJ-JAJLBHCCNA-N	C_UERRVASYDCUNEJ-JAJLBHCCNA-N	O=C(OCC(=CC=CC(=CC=CC=C(C=CC=C(C=CC1C(=CC(O)CC1(C)C)C)C)C)C)C(=O)CC2=C(C)CC(O)CC2(C)C)C=CCCCCCCCCC		N/A	N/A	N/A	0.67	N/A
C_SUCKEYMKNGZJHK-YSOZFZNXNA-N	C_SUCKEYMKNGZJHK-YSOZFZNXNA-N	O=C(C(=CC=CC(=CC=CC=C(C=CC=C(C=CC1C(=CC(O)CC1(C)C)C)C)C)C)CO)CC2=C(C)CC(O)CC2(C)C		N/A	0.88	0.88	1	0.92
C_DBTVWXCYDOGLIW-AXBZYBBFNA-N	C_DBTVWXCYDOGLIW-AXBZYBBFNA-N	O=C(OCC(=CC=CC(=CC=CC=C(C=CC=C(C=CC1C(=CC(O)CC1(C)C)C)C)C)C)C(=O)CC2=C(C)CC(O)CC2(C)C)C=CCCCCC		N/A	N/A	N/A	0.67	N/A
C_UERRVASYDCUNEJ-JAJLBHCCNA-N	C_UERRVASYDCUNEJ-JAJLBHCCNA-N	O=C(OCC(=CC=CC(=CC=CC=C(C=CC=C(C=CC1C(=CC(O)CC1(C)C)C)C)C)C)C(=O)CC2=C(C)CC(O)CC2(C)C)C=CCCCCCCCCC		N/A	N/A	N/A	0.67	N/A
C_XMQHQSCSYZPBNB-BIYVUZSZNA-N	C_XMQHQSCSYZPBNB-BIYVUZSZNA-N	O=C(OCC(=CC=CC(=CC=CC=C(C=CC=C(C=CC1C(=CC(O)CC1(C)C)C)C)C)C)C(=O)CC2=C(C)CC(O)CC2(C)C)C=CCCCCCCC		N/A	N/A	N/A	0.67	N/A
C_UHUTZRAVSUSRQE-FLXKRKQXNA-N	C_UHUTZRAVSUSRQE-FLXKRKQXNA-N	OCC1OC(OC(C)(C)C(O)C=CC(=CC=CC(=CC=CC(=CC=CC=C(C=CC=C(C=CC=2C(=CC=C(C2C)C)C)C)C)C)C)C)C(O)C(O)C1O		N/A	N/A	N/A	0.67	N/A
4586-97-4	4586-97-4	[H]C(=C([H])C([H])=C(C([H])=C([H])C([H])=C(C(=O)C([H])([H])[H])C([H])([H])[H])C([H])([H])[H])C([H])=C(C([H])=C([H])C([H])=C(C([H])=C([H])C1=C(C([H])([H])[H])C([H])([H])C([H])([H])C([H])([H])C1(C([H])([H])[H])C([H])([H])[H])C([H])([H])[H])C([H])([H])[H]		N/A	0.81	0.88	N/A	0.84
20126-73-2	20126-73-2	O=C(C=CC(=CC=CC(=CC=CC=C(C=CC=C(C=CC1=C(C)CCCC1(C)C)C)C)C)C)C(C)(C)CCCC(=O)C		N/A	0.9	0.9	N/A	0.9
C_RXXKAJLYZUKPQH-QISQUURKNA-N	C_RXXKAJLYZUKPQH-QISQUURKNA-N	O=C1C(O)=CC(C(C=CC(=CC=CC(=CC=CC=C(C=CC=C(C=CC2=C(C(=O)C(O)CC2(C)C)C)C)C)C)C)=C1C)(C)C		N/A	N/A	N/A	1	N/A
C_FOUGFFVPRFFMLC-BOBWQXBNNA-N	C_FOUGFFVPRFFMLC-BOBWQXBNNA-N	OC1CC(=C(C=CC(=CC=CC(=CC=CC=C(C=CC=C(C=CC=C(C=CCC(O)(C)C)C)C)C)C)C)C(C)(C)C1)C		N/A	N/A	N/A	N/A	N/A
C_OSSWTAMSLURNPU-AMKJIAGVNA-N	C_OSSWTAMSLURNPU-AMKJIAGVNA-N	OC1CC(=C(C=CC(=CC=CC(=CC=CC=C(C=CC=C(C=CC=C(C=CCC(OC2OC(C)C(O)C(O)C2O)(C)C)C)C)C)C)C)C(C)(C)C1)C		N/A	N/A	N/A	0.67	N/A
C_YWYZMPABROOXTM-UYDGCCOHNA-N	C_YWYZMPABROOXTM-UYDGCCOHNA-N	O=C(C=CC(=CC=CC(=CC=CC=C(C=CC=C(C=CC1=C(C)CCCC1(C)C)C)C)C)C)C2(C)CCCC2(C)C		N/A	N/A	N/A	N/A	N/A
C_SVQBXFMDOMCWNO-CKZCQRRDNA-N	C_SVQBXFMDOMCWNO-CKZCQRRDNA-N	OC1C=C(C)C(O)(C=CC(=CC=CC(=CC=CC=C(C=CC=C(C=CC23OC3(C)CC(O)CC2(C)C)C)C)C)C)C(C)(C)C1		N/A	N/A	N/A	1	N/A
C_BUNXUZXQWPTVHM-VHELZFTHNA-N	C_BUNXUZXQWPTVHM-VHELZFTHNA-N	O=C(OCC1OC(OC(C)(C)C(O)C=CC(=CC=CC(=CC=CC(=CC=CC=C(C=CC=C(C=CC2=C(C(=O)CCC2(C)C)C)C)C)C)C)C)C(O)C(O)C1O)CCCCCCCCCCCC(C)C		N/A	N/A	N/A	0.33	N/A
C_QJWNJVGIMOEBRR-ZLULYQECNA-N	C_QJWNJVGIMOEBRR-ZLULYQECNA-N	O=C(C(=CC=CC(=CC=CC(=CC=CC=C(C=CC=C(C=CC1=C(C)CC(O)CC1(C)C)C)C)C)C)C)CC=C(C)C		N/A	N/A	N/A	N/A	N/A
NOCAS_863269	NOCAS_863269	OC1CC(=C(C=CC(=CC=CC(=CC=CC=C(C=CC=C(C=CC=C(C)CCC=C(C)C)C)C)C)C)C(C)(C)C1)C		N/A	N/A	N/A	N/A	N/A
C_FGBDAGAJTWEHEF-HNNISBQLNA-N	C_FGBDAGAJTWEHEF-HNNISBQLNA-N	OC1CC2(OC2(C=CC(=CC=CC(=CC=CC=C(C=CC=C(C=CC=C(C)CCC=C(C)C)C)C)C)C)C(C)(C)C1)C		N/A	N/A	N/A	N/A	N/A
C_XUVZSAFURDVSTH-VPXJSWGONA-N	C_XUVZSAFURDVSTH-VPXJSWGONA-N	OC1CC2(OC(C=C2C(C)(C)C1)C(=CC=CC(=CC=CC=C(C=CC=C(C=CC=C(C)CCC=C(C)C)C)C)C)C)C		N/A	1	1	N/A	1
C_JSJFLZFGUBPHPU-PONOSZKINA-N	C_JSJFLZFGUBPHPU-PONOSZKINA-N	O=C1C(O)=CC(C(C=CC(=CC=CC(=CC=CC=C(C=CC=C(C=CC2=C(C(=O)C(=O)C2(C)C)C)C)C)C)C)=C1C)(C)C		N/A	1.12	1.12	1	1.08
2231-40-5	2231-40-5	O=C1C=C(C(=CC=C(C=CC=C(C=CC=CC(=CC=CC(=CC=C2C(=CC(=O)CC2(C)C)C)C)C)C)C)C(C)(C)C1)C		N/A	N/A	N/A	N/A	N/A
C_CGEVWQFVGBQXOA-WQMGISBJNA-N	C_CGEVWQFVGBQXOA-WQMGISBJNA-N	OC(C)(C)CCCC(=CC=CC(=CC=CC(=CC=CC=C(C=CC=C(C=CC=C(C=CCC(OC)(C)C)C)C)C)C)C)C		N/A	N/A	N/A	N/A	N/A
C_XMXRPRQNVZIVTC-XQHLYSSHNA-N	C_XMXRPRQNVZIVTC-XQHLYSSHNA-N	OCC(=CC=CC=C(C=CC=C(C=CC=C(C)CCC=C(C)C)C)C)C=CC=C(C=CC=C(C)CCCC(O)(C)C)C		N/A	N/A	N/A	N/A	N/A
C_OSRGMLQEIIYQMN-MOFWEGDHNA-N	C_OSRGMLQEIIYQMN-MOFWEGDHNA-N	OCC(=CC=CC=C(C=CC=C(C=CC=C(C)CCC=C(C)C)C)C)C=CC=C(C=CC=C(C)CCCC(OC1OC(CO)C(O)C(O)C1O)(C)C)C		N/A	N/A	N/A	0.67	N/A
C_KMCAYUSNEOYNIP-MOFWEGDHNA-N	C_KMCAYUSNEOYNIP-MOFWEGDHNA-N	O=CC(=CC=CC=C(C=CC=C(C=CC=C(C)CCC=C(C)C)C)C)C=CC=C(C=CC=C(C)CCCC(OC1OC(CO)C(O)C(O)C1O)(C)C)C		N/A	N/A	N/A	0.67	N/A
NOCAS_871590	NOCAS_871590	OC(C)(C)CCCC(=CC=CC(=CC=CC(=CC=CC=C(C=CC=C(C=CC=C(C)CCC=C(C)C)C)C)C)C)C		N/A	N/A	N/A	N/A	N/A
C_WEELHWARVOLEJX-UGFHTDLXNA-N	C_WEELHWARVOLEJX-UGFHTDLXNA-N	OCC1OC(OC(C)(C)CCCC(=CC=CC(=CC=CC(=CC=CC=C(C=CC=C(C=CC=C(C)CCC=C(C)C)C)C)C)C)C)C(O)C(O)C1O		N/A	N/A	N/A	N/A	N/A
C_ITKQGMYWKIZFRV-IHSOVVFFNA-N	C_ITKQGMYWKIZFRV-IHSOVVFFNA-N	OC(C)(C)C(C=CC(=CC=CC(=CC=CC(=CC=CC=C(C=CC=C(C=CC=C(C=CC(=C(C)C)CC=C(C)C)C)C)C)C)C)C)CC=C(C)C		N/A	N/A	N/A	N/A	N/A
1,5,5-trimethyl-4-(3-methylbut-2-enyl)-6-[3,7,12,16-tetramethyl-18-[2,6,6-trimethyl-5-(3-methylbut-2-enyl)-1-cyclohex-2-enyl]octadeca-1,3,5,7,9,11,13,15,17-nonaenyl]cyclohexene	1,5,5-trimethyl-4-(3-methylbut-2-enyl)-6-[3,7,12,16-tetramethyl-18-[2,6,6-trimethyl-5-(3-methylbut-2-enyl)-1-cyclohex-2-enyl]octadeca-1,3,5,7,9,11,13,15,17-nonaenyl]cyclohexene	[H]C(=C([H])C([H])=C(C([H])=C([H])C([H])=C(C([H])=C([H])C1([H])C(=C([H])C([H])([H])C([H])(C([H])([H])C([H])=C(C([H])([H])[H])C([H])([H])[H])C1(C([H])([H])[H])C([H])([H])[H])C([H])([H])[H])C([H])([H])[H])C([H])([H])[H])C([H])=C(C([H])=C([H])C([H])=C(C([H])=C([H])C2([H])C(=C([H])C([H])([H])C([H])(C([H])([H])C([H])=C(C([H])([H])[H])C([H])([H])[H])C2(C([H])([H])[H])C([H])([H])[H])C([H])([H])[H])C([H]…		N/A	N/A	N/A	N/A	N/A
11031-47-3	11031-47-3	OCC(=CCC1CCC(=C)C(C=CC(=CC=CC(=CC=CC=C(C=CC=C(C=CC2C(=C)CCC(CC=C(C)CO)C2(C)C)C)C)C)C)C1(C)C)C		N/A	N/A	N/A	N/A	N/A
C_BRWOXKPPNFPCOO-YAGUVNQRNA-N	C_BRWOXKPPNFPCOO-YAGUVNQRNA-N	OCC(=CCC1CCC(=C)C(C=CC(=CC=CC(=CC=CC=C(C=CC=C(C=CC2C(=C)CCC(CC=C(C)COC3OC(CO)C(O)C(O)C3O)C2(C)C)C)C)C)C)C1(C)C)C		N/A	N/A	N/A	0.67	N/A
C_TXDSGKKRBUEIDQ-NDSDNXDBNA-N	C_TXDSGKKRBUEIDQ-NDSDNXDBNA-N	OCC1OC(OCC(=CCC2CCC(=C)C(C=CC(=CC=CC(=CC=CC=C(C=CC=C(C=CC3C(=C)CCC(CC=C(C)COC4OC(CO)C(O)C(O)C4O)C3(C)C)C)C)C)C)C2(C)C)C)C(O)C(O)C1O		N/A	N/A	N/A	0.67	N/A
146285-20-3	146285-20-3	OCC=C(C)CC1CC=C(C)C(C=CC(=CC=CC(=CC=CC=C(C=CC=C(C=CC2C(=CCC(CC(=CCO)C)C2(C)C)C)C)C)C)C)C1(C)C		N/A	N/A	N/A	N/A	N/A
C_LQGLGUACFVYWGB-CRRZXIGMNA-N	C_LQGLGUACFVYWGB-CRRZXIGMNA-N	OCC(=CCC1CC=C(C)C(C=CC(=CC=CC(=CC=CC=C(C)CCC=C(C)CCC=C(C)CCC=C(C)C)C)C)C1(C)C)C		N/A	N/A	N/A	N/A	N/A
C_DFDWGGSDLBSJMW-LXKGNRKPNA-N	C_DFDWGGSDLBSJMW-LXKGNRKPNA-N	C(=CC=C(C=CC=C(C=CC1C(=CCC(CC=C(C)C)C1(C)C)C)C)C)C=C(C=CC=C(C=CC=C(C)CCC=C(C)C)C)C		N/A	N/A	N/A	N/A	N/A
C_UCNSJZXDWHQPTM-HJTQPQEFNA-N	C_UCNSJZXDWHQPTM-HJTQPQEFNA-N	OCC(=CCC(C=CC(=CC=CC(=CC=CC(=CC=CC=C(C=CC=C(C=CC=C(C)CCC=C(C)C)C)C)C)C)C)C(=C)C)C		N/A	N/A	N/A	N/A	N/A
C_YZHIJCLHPFRXMT-KOJWWPMVNA-N	C_YZHIJCLHPFRXMT-KOJWWPMVNA-N	OC(C)(C)CCC(C=CC(=CC=CC(=CC=CC(=CC=CC=C(C=CC=C(C=CC=C(C=CC(CC=C(C)C)C(O)(C)C)C)C)C)C)C)C)C(O)(C)C		N/A	N/A	N/A	N/A	N/A
C_LTZKXZZQHUUMDI-OWXHWKDWNA-N	C_LTZKXZZQHUUMDI-OWXHWKDWNA-N	OC(C)(C)C(C=CC(=CC=CC(=CC=CC(=CC=CC=C(C=CC=C(C=CC=C(C)CCC(CC=C(C)C)C(O)(C)C)C)C)C)C)C)C1OOC(C)(C)C1		N/A	N/A	N/A	N/A	N/A
360063-98-5	360063-98-5	OCC(=CCC(C(=C)C)CCC(=CC=CC(=CC=CC(=CC=CC=C(C=CC=C(C=CC=C(C)CCC(C(=C)C)CC=C(C)CO)C)C)C)C)C)C		N/A	N/A	N/A	N/A	N/A
C_DBNMXBPBTSCRMV-CSSABBCCNA-N	C_DBNMXBPBTSCRMV-CSSABBCCNA-N	OC(C)(C)C(CC=C(C)C)CCC(=CC=CC(=CC=CC(=CC=CC=C(C=CC=C(C=CC=C(C)CCC=C(C)C)C)C)C)C)C		N/A	N/A	N/A	N/A	N/A
C_HMTLKEAGQADUSV-BKOQISHMNA-N	C_HMTLKEAGQADUSV-BKOQISHMNA-N	OCC(=CCC1CC=C(C)C(C=CC(=CC=CC(=CC=CC=C(C=CC=C(C)CCC2C(=CCC(CC=C(C)COC3OC(CO)C(O)C(O)C3O)C2(C)C)C)C)C)C)C1(C)C)C		N/A	N/A	N/A	0.67	N/A
C_DBVNNKGZPLOLDX-RFUZWPDBNA-N	C_DBVNNKGZPLOLDX-RFUZWPDBNA-N	OC(C)(C)C(C=CC(=CC=CC(=CC=CC(=CC=CC=C(C=CC=C(C=CC=C(C)CCC(CC=C(C)C)C(O)(C)C)C)C)C)C)C)CC=C(C)C		N/A	N/A	N/A	N/A	N/A
C_KLRUZCOWGGBNGT-DONKKUMZNA-N	C_KLRUZCOWGGBNGT-DONKKUMZNA-N	OCC(=CCC1CC=C(C)C(C=CC(=CC=CC(=CC=CC=C(C=CC=C(C=CC2C(=CCC(CC=C(C)C)C2(C)C)C)C)C)C)C)C1(C)C)C		N/A	N/A	N/A	N/A	N/A
C_NTGKQTNJZISUML-AEHCAHAENA-N	C_NTGKQTNJZISUML-AEHCAHAENA-N	C(=CC=C(C=CC=C(C=CC1C(=CCC(CC=C(C)C)C1(C)C)C)C)C)C=C(C=CC=C(C=CC2C(=CCC(CC=C(C)C)C2(C)C)C)C)C		N/A	N/A	N/A	N/A	N/A
C_XTGXOIOSCAYUME-XDXOTTJANA-N	C_XTGXOIOSCAYUME-XDXOTTJANA-N	OCC(=C(C)CC1CC=C(C)C(C=CC(=CC=CC(=CC=CC=C(C=CC=C(C=CC2C(=CCC(CC=C(C)COC3OC(CO)C(O)C(O)C3O)C2(C)C)C)C)C)C)C)C1(C)C)C		N/A	N/A	N/A	0.67	N/A
C_GLCSZLLMWUYFMF-NDSDNXDBNA-N	C_GLCSZLLMWUYFMF-NDSDNXDBNA-N	OCC1OC(OCC(=CCC2CC=C(C)C(C=CC(=CC=CC(=CC=CC=C(C=CC=C(C=CC3C(=CCC(CC=C(C)COC4OC(CO)C(O)C(O)C4O)C3(C)C)C)C)C)C)C)C2(C)C)C)C(O)C(O)C1O		N/A	N/A	N/A	0.67	N/A
C_ILPGXKRLKPWUDA-RGQSLUKNNA-N	C_ILPGXKRLKPWUDA-RGQSLUKNNA-N	OCC(=CCC1CCC(=C(C=CC(=CC=CC(=CC=CC=C(C=CC=C(C=CC=C(C=CC(CC=C(C)C)C(O)(C)C)C)C)C)C)C)C1(C)C)C)C		N/A	N/A	N/A	N/A	N/A
C_LGDWPFWIHIKTNI-BXARYYPVNA-N	C_LGDWPFWIHIKTNI-BXARYYPVNA-N	OCC1OC(OCC(=CCC2CCC(=C(C=CC(=CC=CC(=CC=CC=C(C=CC=C(C=CC=C(C=CC(CC=C(C)C)C(O)(C)C)C)C)C)C)C)C2(C)C)C)C)C(O)C(O)C1O		N/A	N/A	N/A	0.67	N/A
C_UOGZNTWAFCMEMT-OSTRNOOYNA-N	C_UOGZNTWAFCMEMT-OSTRNOOYNA-N	OCC(=CCC1CCC(=C(C=CC(=CC=CC(=CC=CC=C(C=CC=C(C=CC=C(C)CCC(CC=C(C)C)C(O)(C)C)C)C)C)C)C1(C)C)C)C		N/A	N/A	N/A	N/A	N/A
C_SVZOVYPHOOQVFZ-VPFBDJPCNA-N	C_SVZOVYPHOOQVFZ-VPFBDJPCNA-N	OCC(=CCC1CCC(=C(C=CC(=CC=CC(=CC=CC=C(C=CC=C(C=CC2=C(C)CCC(CC=C(C)CO)C2(C)C)C)C)C)C)C1(C)C)C)C		N/A	N/A	N/A	N/A	N/A
C_UCVXTUCEDYVMOY-JLKLEWQNNA-N	C_UCVXTUCEDYVMOY-JLKLEWQNNA-N	OCC(=CCC1CCC(=C(C=CC(=CC=CC(=CC=CC=C(C=CC=C(C=CC2=C(C)CCC(CC=C(C)COC3OC(CO)C(O)C(O)C3O)C2(C)C)C)C)C)C)C1(C)C)C)C		N/A	N/A	N/A	0.67	N/A
C_YSNDIOZFQNZVGY-XBOGPFFXNA-N	C_YSNDIOZFQNZVGY-XBOGPFFXNA-N	OC(C)(C)C(C=CC(=CC=CC(=CC=CC(=CC=CC=C(C=CC=C(C=CC=C(C=CC(CC=C(C)C)C(O)(C)C)C)C)C)C)C)C)CC=C(C)C		N/A	N/A	N/A	N/A	N/A
C_UVCQMCCIAHQDAF-IDMVLEKQNA-N	C_UVCQMCCIAHQDAF-IDMVLEKQNA-N	OC(C)(C)CCC(C=CC(=CC=CC(=CC=CC(=CC=CC=C(C=CC=C(C=CC=C(C=CC(CCC(O)(C)C)C(O)(C)C)C)C)C)C)C)C)C(O)(C)C		N/A	N/A	N/A	N/A	N/A
C_POVGDUDBCMCUCT-WYQLZZMUNA-N	C_POVGDUDBCMCUCT-WYQLZZMUNA-N	OCC1OC(OC(C)(C)CCC(C=CC(=CC=CC(=CC=CC(=CC=CC=C(C=CC=C(C=CC=C(C=CC(CCC(O)(C)C)C(O)(C)C)C)C)C)C)C)C)C(O)(C)C)C(O)C(O)C1O		N/A	N/A	N/A	0.67	N/A
C_AAKNSFWYMCEXOJ-UPFGJPKTNA-N	C_AAKNSFWYMCEXOJ-UPFGJPKTNA-N	OCC1OC(OC(C)(C)CCC(C=CC(=CC=CC(=CC=CC(=CC=CC=C(C=CC=C(C=CC=C(C=CC(CCC(OC2OC(CO)C(O)C(O)C2O)(C)C)C(O)(C)C)C)C)C)C)C)C)C(O)(C)C)C(O)C(O)C1O		N/A	N/A	N/A	0.67	N/A
C_RCXMORFHIARFMO-CQHQTMBPNA-N	C_RCXMORFHIARFMO-CQHQTMBPNA-N	OCC(=CCC1CC=C(C)C(C=CC(=CC=CC(=CC=CC=C(C=CC=C(C=CC=C(C=CC(CC=C(C)C)C(O)(C)C)C)C)C)C)C)C1(C)C)C		N/A	N/A	N/A	N/A	N/A
2,6,10,14,18,23,27,31,35,39-decamethyl-2-tetraconta-6,10,14,18,22,26,30,34,38-nonaenol	2,6,10,14,18,23,27,31,35,39-decamethyl-2-tetraconta-6,10,14,18,22,26,30,34,38-nonaenol	[H]OC(C([H])([H])[H])(C([H])([H])[H])C([H])([H])C([H])([H])C([H])([H])C(=C([H])C([H])([H])C([H])([H])C(=C([H])C([H])([H])C([H])([H])C(=C([H])C([H])([H])C([H])([H])C(=C([H])C([H])([H])C([H])([H])C([H])=C(C([H])([H])[H])C([H])([H])C([H])([H])C([H])=C(C([H])([H])[H])C([H])([H])C([H])([H])C([H])=C(C([H])([H])[H])C([H])([H])C([H])([H])C([H])=C(C([H])([H])[H])C([H])([H])C([H])([H])C([H])=C(C([H])([H])[…		N/A	N/A	N/A	0.67	N/A
C_DTLIRULAENPIHE-UCTUXIGDNA-N	C_DTLIRULAENPIHE-UCTUXIGDNA-N	OCC(=CCC1CC=C(C)C(C=CC(=CC=CC(=CC=CC=C(C=CC=C(C)CCC=C(C)CCC=C(C)C)C)C)C)C1(C)C)C		N/A	N/A	N/A	N/A	N/A
C_QFZIMEWBQHXJSN-PYEUOCBLNA-N	C_QFZIMEWBQHXJSN-PYEUOCBLNA-N	OCC(=CCC1CC=C(C)C(C=CC(=CC=CC(=CC=CC=C(C=CC=C(C=CC=C(C)CCC=C(C)C)C)C)C)C)C1(C)C)C		N/A	N/A	N/A	N/A	N/A
C_MSJWGAGMECPCRZ-KHWOCVRXNA-N	C_MSJWGAGMECPCRZ-KHWOCVRXNA-N	OCC(=CCC1CC=C(C)C(C=CC(=CC=CC(=CC=CC=C(C=CC=C(C)CCC2C(=CCC(CC=C(C)C)C2(C)C)CO)C)C)C)C1(C)C)C		N/A	N/A	N/A	N/A	N/A
(3R)-3-[(1E,3E,5E,7E,9E,11E,13E,15E,17E,19E,21E)-22-[(4R)-4-hydroxy-2,6,6-trimethyl-1-cyclohexenyl]-3,7,11,16,20-pentamethyldocosa-1,3,5,7,9,11,13,15,17,19,21-undecaenyl]-2,6-dimethylheptane-2,6-diol	(3R)-3-[(1E,3E,5E,7E,9E,11E,13E,15E,17E,19E,21E)-22-[(4R)-4-hydroxy-2,6,6-trimethyl-1-cyclohexenyl]-3,7,11,16,20-pentamethyldocosa-1,3,5,7,9,11,13,15,17,19,21-undecaenyl]-2,6-dimethylheptane-2,6-diol	[H]OC1([H])C([H])([H])C(=C(C([H])=C([H])C(=C([H])C([H])=C([H])C(=C([H])C([H])=C([H])C([H])=C(C([H])=C([H])C([H])=C(C([H])=C([H])C([H])=C(C([H])=C([H])C([H])(C([H])([H])C([H])([H])C(O[H])(C([H])([H])[H])C([H])([H])[H])C(O[H])(C([H])([H])[H])C([H])([H])[H])C([H])([H])[H])C([H])([H])[H])C([H])([H])[H])C([H])([H])[H])C([H])([H])[H])C(C([H])([H])[H])(C([H])([H])[H])C1([H])[H])C([H])([H])[H]		N/A	N/A	N/A	N/A	N/A
C_HKXMBXXNJAICIG-OHDUJWDANA-N	C_HKXMBXXNJAICIG-OHDUJWDANA-N	OC(C)(C)CCC(C=CC(=CC=CC(=CC=CC(=CC=CC=C(C=CC=C(C=CC=C(C)C1OC1C(CC=C(C)C)C(O)(C)C)C)C)C)C)C)C(O)(C)C		N/A	N/A	N/A	N/A	N/A
C_VWIPPKPLSGQGGH-GIGWNECHNA-N	C_VWIPPKPLSGQGGH-GIGWNECHNA-N	OC(C)(C)CCC(C=CC(=CC=CC(=CC=CC(=CC=CC=C(C=CC=C(C=CC=C(C)CCC(CC=C(C)C)C(O)(C)C)C)C)C)C)C)C(O)(C)C		N/A	N/A	N/A	N/A	N/A
C_YDHWOAQKEXVUAU-OCXCEHJYNA-N	C_YDHWOAQKEXVUAU-OCXCEHJYNA-N	OC(C)(C)C(CC=C(C)C)CCC(=CC=CC(=CC=CC(=CC=CC=C(C=CC=C(C=CC=C(C)CCC(CC=C(C)C)C(O)(C)C)C)C)C)C)C		N/A	N/A	N/A	N/A	N/A
C_ZNJFCHTZWZJRIK-GZIGWNSONA-N	C_ZNJFCHTZWZJRIK-GZIGWNSONA-N	OC1CC(=C(C=CC(=CC=CC(=CC=CC=C(C=CC=C(C=CC=C(C=CC(CC=C(C)C)C(O)(C)C)C)C)C)C)C)C(C)(C)C1)C		N/A	N/A	N/A	N/A	N/A
C_SKRRRHHYRQAZNI-LRVRPKNKNA-N	C_SKRRRHHYRQAZNI-LRVRPKNKNA-N	OC1=CC(C(C=CC(=CC=CC(=CC=CC=C(C=CC=C(C=CC=C(C=CC(CC=C(C)C)C(O)(C)C)C)C)C)C)C)=C(C)C1)(C)C		N/A	N/A	N/A	N/A	N/A
C_KMABSCJZIWNFFA-VCPOQLPXNA-N	C_KMABSCJZIWNFFA-VCPOQLPXNA-N	OC(C)(C)C(C=CC(=CC=CC(=CC=CC(=CC=CC=C(C=CC=C(C=CC=C(C)CCC=C(C)C)C)C)C)C)C)CC=C(C)C		N/A	N/A	N/A	N/A	N/A
C_SDTZNQHDTVPGJI-JDIZYMGJNA-N	C_SDTZNQHDTVPGJI-JDIZYMGJNA-N	OCC(=CCC1CCC(=C(C=CC(=CC=CC(=CC=CC=C(C=CC=C(C=CC2=C(C)CCCC2(C)C)C)C)C)C)C1(C)C)C)C		N/A	N/A	N/A	N/A	N/A
C_DWFSIGAGLBDXKW-HHYHVSHPNA-N	C_DWFSIGAGLBDXKW-HHYHVSHPNA-N	OCC(=CCC1CC=C(C)C(CCC(=CC=CC(=CC=CC=C(C=CC=C(C)CCC=C(C)CCC=C(C)C)C)C)C)C1(C)C)C		N/A	N/A	N/A	N/A	N/A
3-[26-[2-[(3,3-dimethyl-2-oxiranyl)methyl]-3,3-dimethyl-2-oxiranyl]-3,7,11,16,20,24-hexamethylhexacosa-3,5,7,9,11,13,15,17,19,21,23,25-dodecaenyl]-2,6-dimethylheptane-2,6-diol	3-[26-[2-[(3,3-dimethyl-2-oxiranyl)methyl]-3,3-dimethyl-2-oxiranyl]-3,7,11,16,20,24-hexamethylhexacosa-3,5,7,9,11,13,15,17,19,21,23,25-dodecaenyl]-2,6-dimethylheptane-2,6-diol	[H]OC(C([H])([H])[H])(C([H])([H])[H])C([H])([H])C([H])([H])C([H])(C([H])([H])C([H])([H])C(=C([H])C([H])=C([H])C(=C([H])C([H])=C([H])C(=C([H])C([H])=C([H])C([H])=C(C([H])=C([H])C([H])=C(C([H])=C([H])C([H])=C(C([H])=C([H])C1(OC1(C([H])([H])[H])C([H])([H])[H])C([H])([H])C2([H])OC2(C([H])([H])[H])C([H])([H])[H])C([H])([H])[H])C([H])([H])[H])C([H])([H])[H])C([H])([H])[H])C([H])([H])[H])C([H])([H])[H])…		N/A	N/A	N/A	N/A	N/A
C_UVCQMCCIAHQDAF-ACSZLWPXNA-N	C_UVCQMCCIAHQDAF-ACSZLWPXNA-N	OC(C)(C)CCC(C=CC(=CC=CC(=CC=CC(=CC=CC=C(C=CC=C(C=CC=C(C=CC(CCC(O)(C)C)C(O)(C)C)C)C)C)C)C)C)C(O)(C)C		N/A	N/A	N/A	N/A	N/A
C_UVCQMCCIAHQDAF-KOUCURPCNA-N	C_UVCQMCCIAHQDAF-KOUCURPCNA-N	OC(C)(C)CCC(C=CC(=CC=CC(=CC=CC(=CC=CC=C(C=CC=C(C=CC=C(C=CC(CCC(O)(C)C)C(O)(C)C)C)C)C)C)C)C)C(O)(C)C		N/A	N/A	N/A	N/A	N/A
C_UVCQMCCIAHQDAF-NYVRUIJLNA-N	C_UVCQMCCIAHQDAF-NYVRUIJLNA-N	OC(C)(C)CCC(C=CC(=CC=CC(=CC=CC(=CC=CC=C(C=CC=C(C=CC=C(C=CC(CCC(O)(C)C)C(O)(C)C)C)C)C)C)C)C)C(O)(C)C		N/A	N/A	N/A	N/A	N/A
NOCAS_863696	NOCAS_863696	[H]C([H])([H])C(=O)C([H])([H])C([H])([H])C1([H])C([H])(C([H])([H])[H])C([H])([H])C([H])([H])C([H])([H])C1(C([H])([H])[H])C([H])([H])[H]		N/A	0.47	0.34	N/A	0.41
C_FVXKPFUGZQUEDM-VVYMKZKVNA-N	C_FVXKPFUGZQUEDM-VVYMKZKVNA-N	[H]OC1([H])C([H])([H])C(O[H])(C([H])([H])[H])C2(OC([H])(C([H])([H])[H])C([H])([H])C2([H])[H])C(C([H])([H])[H])(C([H])([H])[H])C1([H])[H]		N/A	0.75	0.57	N/A	0.66
472-86-6	472-86-6	[H]C(=O)C([H])=C(C([H])=C([H])C([H])=C(C([H])=C([H])C1=C(C([H])([H])[H])C([H])([H])C([H])([H])C([H])([H])C1(C([H])([H])[H])C([H])([H])[H])C([H])([H])[H])C([H])([H])[H]		N/A	0.7	0.89	N/A	0.8
17283-81-7	17283-81-7	[H]C([H])([H])C(=O)C([H])([H])C([H])([H])C1=C(C([H])([H])[H])C([H])([H])C([H])([H])C([H])([H])C1(C([H])([H])[H])C([H])([H])[H]		N/A	0.48	0.39	N/A	0.43
3293-47-8	3293-47-8	[H]OC([H])(C([H])([H])[H])C([H])([H])C([H])([H])C1=C(C([H])([H])[H])C([H])([H])C([H])([H])C([H])([H])C1(C([H])([H])[H])C([H])([H])[H]		N/A	0.61	0.64	N/A	0.62
502-70-5	502-70-5	[H]C(=C([H])C([H])=C(C([H])=C([H])C([H])=C(C([H])=O)C([H])([H])[H])C([H])([H])[H])C([H])=C(C([H])=C([H])C([H])=C(C([H])=O)C([H])([H])[H])C([H])([H])[H]		N/A	0.55	0.91	N/A	0.73
23267-57-4	23267-57-4	[H]C(=C([H])C12OC2(C([H])([H])[H])C([H])([H])C([H])([H])C([H])([H])C1(C([H])([H])[H])C([H])([H])[H])C(=O)C([H])([H])[H]		N/A	0.66	0.54	N/A	0.6
79-77-6	79-77-6	[H]C(=C([H])C1=C(C([H])([H])[H])C([H])([H])C([H])([H])C([H])([H])C1(C([H])([H])[H])C([H])([H])[H])C(=O)C([H])([H])[H]		N/A	0.62	0.53	N/A	0.58
432-25-7	432-25-7	[H]C(=O)C1=C(C([H])([H])[H])C([H])([H])C([H])([H])C([H])([H])C1(C([H])([H])[H])C([H])([H])[H]		N/A	0.98	N/A	0.33	0.66
6985-27-9	6985-27-9	[H]C(=O)C([H])=C([H])C([H])=C(C([H])=C([H])C([H])=C(C([H])=C([H])C1=C(C([H])([H])[H])C([H])([H])C([H])([H])C([H])([H])C1(C([H])([H])[H])C([H])([H])[H])C([H])([H])[H])C([H])([H])[H]		N/A	0.87	0.92	N/A	0.89
1220-77-5	1220-77-5	[H]C(=C([H])C(=O)C([H])([H])[H])C([H])=C(C([H])=C([H])C1=C(C([H])([H])[H])C([H])([H])C([H])([H])C([H])([H])C1(C([H])([H])[H])C([H])([H])[H])C([H])([H])[H]		N/A	0.59	0.73	N/A	0.66
C_VIAXZJZCXWZOOV-KSMLSKHQNA-N	C_VIAXZJZCXWZOOV-KSMLSKHQNA-N	[H]OC(=O)C([H])=C([H])C(=C([H])C([H])=C([H])C([H])=C(C([H])=C([H])C([H])=C(C([H])=C([H])C1=C(C([H])([H])[H])C([H])([H])C([H])([H])C([H])([H])C1(C([H])([H])[H])C([H])([H])[H])C([H])([H])[H])C([H])([H])[H])C([H])([H])[H]		N/A	0.96	1.07	N/A	1.01
102918-00-3	102918-00-3	[H]OC1([H])C([H])([H])C(=C(C([H])=C([H])C(=C([H])C([H])=C([H])C(=C([H])C([H])=O)C([H])([H])[H])C([H])([H])[H])C(C([H])([H])[H])(C([H])([H])[H])C1([H])[H])C([H])([H])[H]		N/A	0.65	0.98	N/A	0.81
C_JLNMEHQAHDSEEE-YGEISXPUNA-N	C_JLNMEHQAHDSEEE-YGEISXPUNA-N	[H]OC1([H])C([H])([H])C(=C(C([H])=C([H])C(=C([H])C([H])=C([H])C(=O)C([H])([H])[H])C([H])([H])[H])C(C([H])([H])[H])(C([H])([H])[H])C1([H])[H])C([H])([H])[H]		N/A	0.63	0.9	N/A	0.77
C_PAUIQDPAEDELMC-BTPXVXGENA-N	C_PAUIQDPAEDELMC-BTPXVXGENA-N	[H]OC1([H])C([H])([H])C(=C(C([H])=C([H])C(=C([H])C([H])=C([H])C(=C([H])C([H])=C([H])C([H])=C(C([H])=O)C([H])([H])[H])C([H])([H])[H])C([H])([H])[H])C(C([H])([H])[H])(C([H])([H])[H])C1([H])[H])C([H])([H])[H]		N/A	0.77	1.05	N/A	0.91
15486-31-4	15486-31-4	[H]OC1([H])C([H])([H])C(=C(C([H])=C([H])C(=C([H])C([H])=C([H])C(=C([H])C([H])=C([H])C([H])=C(C([H])=C([H])C([H])=O)C([H])([H])[H])C([H])([H])[H])C([H])([H])[H])C(C([H])([H])[H])(C([H])([H])[H])C1([H])[H])C([H])([H])[H]		N/A	0.79	1.02	N/A	0.9
C_PPJGVKZRXCHMCC-LNFQZQFXNA-N	C_PPJGVKZRXCHMCC-LNFQZQFXNA-N	[H]C(=O)C([H])=C(C([H])=C([H])C([H])=C(C([H])=O)C([H])([H])[H])C([H])([H])[H]		N/A	0.95	0.73	N/A	0.84
C_OATKIQKYFYPALV-LIIBWLHSNA-N	C_OATKIQKYFYPALV-LIIBWLHSNA-N	[H]C(=O)C([H])=C([H])C(=C([H])C([H])=C([H])C([H])=C(C([H])=C([H])C([H])=C(C([H])=O)C([H])([H])[H])C([H])([H])[H])C([H])([H])[H]		N/A	0.59	0.8	N/A	0.7
NOCAS_865511	NOCAS_865511	[H]C(=C([H])C1=C(C(=O)C([H])([H])C([H])([H])C1(C([H])([H])[H])C([H])([H])[H])C([H])([H])[H])C(=O)C([H])([H])[H]		N/A	0.65	0.54	N/A	0.6
72008-46-9	72008-46-9	[H]C([H])([H])C=1C(=O)C([H])([H])C([H])([H])C(C1C([H])([H])C([H])([H])C(=O)C([H])([H])[H])(C([H])([H])[H])C([H])([H])[H]		N/A	0.56	0.4	N/A	0.48
116296-75-4	116296-75-4	[H]OC1([H])C([H])([H])C(=C(C([H])=C([H])C(=O)C([H])([H])[H])C(C([H])([H])[H])(C([H])([H])[H])C1([H])[H])C([H])([H])[H]		N/A	0.93	0.76	N/A	0.85
65416-59-3	65416-59-3	[H]C([H])=C1C([H])=C([H])C([H])([H])C(C([H])([H])[H])(C([H])([H])[H])C21OC([H])(C([H])([H])[H])C([H])([H])C2([H])[H]		N/A	0.71	0.55	N/A	0.63
6890-93-3	6890-93-3	[H]OC([H])([H])C([H])=C(C([H])=C([H])C([H])=C(C([H])=C([H])C1=C(C([H])([H])[H])C([H])([H])C([H])(O[H])C([H])([H])C1(C([H])([H])[H])C([H])([H])[H])C([H])([H])[H])C([H])([H])[H]		N/A	0.59	0.88	N/A	0.74
NOCAS_871554	NOCAS_871554	[H]OC([H])([H])C([H])=C(C([H])=C([H])C([H])=C(C([H])=C([H])C1=C(C([H])=C([H])C([H])([H])C1(C([H])([H])[H])C([H])([H])[H])C([H])([H])[H])C([H])([H])[H])C([H])([H])[H]		N/A	0.83	1.04	N/A	0.93
68-26-8	68-26-8	[H]OC([H])([H])C([H])=C(C([H])=C([H])C([H])=C(C([H])=C([H])C1=C(C([H])([H])[H])C([H])([H])C([H])([H])C([H])([H])C1(C([H])([H])[H])C([H])([H])[H])C([H])([H])[H])C([H])([H])[H]		0	0.81	1.02	N/A	0.92
C_FTNZYJHYERPLRL-LORRWPEBNA-N	C_FTNZYJHYERPLRL-LORRWPEBNA-N	[H]OC([H])([H])C([H])([H])C([H])([H])C(=C([H])C([H])=C([H])C([H])=C(C([H])=C([H])C([H])=C(C([H])=C([H])C12OC2(C([H])([H])[H])C([H])([H])C([H])(O[H])C([H])([H])C1(C([H])([H])[H])C([H])([H])[H])C([H])([H])[H])C([H])([H])[H])C([H])([H])[H]		N/A	0.66	0.8	1	0.82
36431-72-8	36431-72-8	[H]C1=C(C([H])([H])[H])C2(OC([H])(C([H])([H])[H])C([H])([H])C2([H])[H])C(C([H])([H])[H])(C([H])([H])[H])C([H])([H])C1([H])[H]		N/A	0.83	0.5	N/A	0.66
C_PCHNRWMSYBNCRR-OMRPPZTANA-N	C_PCHNRWMSYBNCRR-OMRPPZTANA-N	[H]OC([H])(C([H])([H])[H])C([H])([H])C([H])([H])C1=C(C([H])([H])[H])C([H])([H])C([H])([H])C([H])(O[H])C1(C([H])([H])[H])C([H])([H])[H]		N/A	0.71	0.59	N/A	0.65
C_FVXKPFUGZQUEDM-VVYMKZKVNA-N	C_FVXKPFUGZQUEDM-VVYMKZKVNA-N	[H]OC1([H])C([H])([H])C(O[H])(C([H])([H])[H])C2(OC([H])(C([H])([H])[H])C([H])([H])C2([H])[H])C(C([H])([H])[H])(C([H])([H])[H])C1([H])[H]		N/A	0.75	0.57	N/A	0.66
C_DJSMGUVSIWKZJW-LBPXTSNRNA-N	C_DJSMGUVSIWKZJW-LBPXTSNRNA-N	[H]C=1C(=O)OC2(C1C(C([H])([H])[H])(C([H])([H])[H])C([H])([H])C(=O)C2([H])[H])C([H])([H])[H]		N/A	0.67	0.36	N/A	0.52
13215-88-8	13215-88-8	[H]C(C([H])=C1C(=C([H])C(=O)C([H])([H])C1(C([H])([H])[H])C([H])([H])[H])C([H])([H])[H])=C([H])C([H])([H])[H]		N/A	0.39	0.68	N/A	0.54
110-93-0	110-93-0	[H]C(=C(C([H])([H])[H])C([H])([H])[H])C([H])([H])C([H])([H])C(=O)C([H])([H])[H]		N/A	0.95	0.41	1	0.79
C_AOHYMVJOAOUQHB-LQEOWXGCNA-N	C_AOHYMVJOAOUQHB-LQEOWXGCNA-N	[H]C(OC1([H])OC(=O)C(=C1[H])C([H])([H])[H])=C2C(=O)OC3([H])C4=C(C([H])([H])C23[H])C([H])(OC(=O)C([H])([H])[H])C([H])([H])C([H])([H])C4(C([H])([H])[H])C([H])([H])[H]		N/A	0.67	1.02	0.67	0.78
C_VOFXXOPWCBSPAA-IWUROFESNA-N	C_VOFXXOPWCBSPAA-IWUROFESNA-N	[H]OC1([H])C2=C(C3([H])OC(=O)C(=C([H])OC4([H])OC(=O)C(=C4[H])C([H])([H])[H])C3([H])C2([H])[H])C(C([H])([H])[H])(C([H])([H])[H])C([H])([H])C1([H])[H]		N/A	0.72	1.09	0.67	0.82
C_KYSWLLSZOWOOGF-XNDWWXSXNA-N	C_KYSWLLSZOWOOGF-XNDWWXSXNA-N	[H]OC([H])([H])C1(C2=C(C([H])([H])C([H])([H])C1([H])[H])C([H])([H])C3([H])C(=C([H])OC4([H])OC(=O)C(=C4[H])C([H])([H])[H])C(=O)OC23[H])C([H])([H])[H]		N/A	0.74	1.12	N/A	0.93
C_KHSREFIWULNDAB-DXQCAUOGNA-N	C_KHSREFIWULNDAB-DXQCAUOGNA-N	[H]C(OC1([H])OC(=O)C(=C1[H])C([H])([H])[H])=C2C(=O)OC3([H])C4=C(C([H])([H])C([H])([H])C([H])([H])C4([H])C([H])([H])[H])C([H])([H])C23[H]		N/A	1.05	1.03	N/A	1.04
68378-37-0	68378-37-0	[H]OC([H])([H])C([H])=C([H])C(=C([H])C([H])=C([H])C([H])=C(C([H])=C([H])C([H])=C(C([H])=C([H])C12OC2(C([H])([H])[H])C([H])([H])C([H])(O[H])C([H])([H])C1(C([H])([H])[H])C([H])([H])[H])C([H])([H])[H])C([H])([H])[H])C([H])([H])[H]		N/A	0.66	0.82	1	0.83
116-26-7	116-26-7	[H]C(=O)C1=C(C([H])=C([H])C([H])([H])C1(C([H])([H])[H])C([H])([H])[H])C([H])([H])[H]		N/A	0.96	N/A	0.33	0.65
53163-56-7	53163-56-7	[H]OC([H])([H])C([H])=C([H])C(=C([H])C([H])=C([H])C([H])=C(C([H])=C([H])C([H])([H])O[H])C([H])([H])[H])C([H])([H])[H]		N/A	0.4	0.72	N/A	0.56
C_QZHDVYDCBCWFDS-VQWIOURXNA-N	C_QZHDVYDCBCWFDS-VQWIOURXNA-N	[H]C(C([H])=C([H])C(=C([H])C([H])=C([H])C(=O)C([H])([H])[H])C([H])([H])[H])=C([H])C(=C([H])C([H])=C([H])C(=O)C([H])([H])[H])C([H])([H])[H]		N/A	0.55	0.68	N/A	0.62
141-10-6	141-10-6	[H]C(=C([H])C(=O)C([H])([H])[H])C([H])=C(C([H])([H])[H])C([H])([H])C([H])([H])C([H])=C(C([H])([H])[H])C([H])([H])[H]		N/A	0.49	0.6	0.33	0.47
72402-00-7	72402-00-7	[H]OC1(C([H])([H])[H])C([H])([H])C([H])([H])C([H])(C(=C([H])[H])C([H])([H])[H])C1([H])C([H])([H])[H]		N/A	0.98	0.33	1	0.77
C_WMHJCSAICLADIN-LZYGGLMUNA-N	C_WMHJCSAICLADIN-LZYGGLMUNA-N	[H]OC([H])([H])C1([H])OC([H])(OC2([H])C([H])([H])C(=C(C([H])=O)C(C([H])([H])[H])(C([H])([H])[H])C2([H])[H])C([H])([H])[H])C([H])(O[H])C([H])(O[H])C1([H])O[H]		N/A	0.68	0.45	N/A	0.56
80952-82-5	80952-82-5	[H]OC([H])([H])C(=C([H])C([H])=C([H])C([H])=C(C([H])=C([H])C([H])=C(C([H])=C([H])C12OC2(C([H])([H])[H])C([H])([H])C([H])(O[H])C([H])([H])C1(C([H])([H])[H])C([H])([H])[H])C([H])([H])[H])C([H])([H])[H])C([H])([H])[H]		N/A	0.68	0.84	1	0.84
C_MLVPRCYREVPVES-DGONZEHDNA-N	C_MLVPRCYREVPVES-DGONZEHDNA-N	[H]OC([H])([H])C(=C([H])C([H])=C([H])C([H])=C(C([H])=C([H])C([H])=C(C([H])([H])[H])C1([H])OC2(C(=C1[H])C(C([H])([H])[H])(C([H])([H])[H])C([H])([H])C([H])(O[H])C2([H])[H])C([H])([H])[H])C([H])([H])[H])C([H])([H])[H]		N/A	0.75	0.88	1	0.88
57967-68-7	57967-68-7	[H]OC1(C([H])([H])[H])C([H])([H])C([H])([H])C([H])([H])C(C([H])([H])[H])(C([H])([H])[H])C21OC([H])(C([H])([H])[H])C([H])([H])C2([H])[H]		N/A	0.57	0.6	N/A	0.59
20194-67-6	20194-67-6	[H]C1=C2C(OC([H])(C([H])([H])[H])C1([H])[H])(C([H])([H])[H])C([H])([H])C(=O)C([H])([H])C2(C([H])([H])[H])C([H])([H])[H]		N/A	0.54	0.46	1	0.67
C_CDBBMEYPRMUMTR-AOXSYUHBNA-N	C_CDBBMEYPRMUMTR-AOXSYUHBNA-N	[H]OC1([H])C2=C(C3([H])OC(=O)C(=C([H])OC4([H])OC(=O)C(=C4[H])C([H])([H])[H])C13[H])C(C([H])([H])[H])(C([H])([H])[H])C([H])([H])C([H])([H])C2([H])[H]		N/A	0.91	1.12	0.67	0.9
160162-46-9	160162-46-9	[H]OC(=O)C([H])=C([H])C(=C([H])C([H])=C([H])C([H])=C(C([H])=C([H])C(=O)O[H])C([H])([H])[H])C([H])([H])[H]		N/A	0.53	0.79	N/A	0.66
C_CKPATFHQOSFGEL-OQQCKCSINA-N	C_CKPATFHQOSFGEL-OQQCKCSINA-N	[H]C(OC1([H])OC(=O)C(=C1[H])C([H])([H])[H])=C(C([H])=C([H])C2=C(C([H])([H])[H])C([H])([H])C([H])([H])C([H])([H])C2(C([H])([H])[H])C([H])([H])[H])C(=O)OC([H])([H])[H]		N/A	1.08	0.9	N/A	0.99
67401-26-7	67401-26-7	[H]C(=C([H])C([H])([H])C1=C(C(=O)C([H])([H])C([H])([H])C1(C([H])([H])[H])C([H])([H])[H])C([H])([H])[H])C([H])([H])[H]		N/A	0.59	0.42	N/A	0.51
C_YKVWPZJHENXDAJ-IQNBFBJYNA-N	C_YKVWPZJHENXDAJ-IQNBFBJYNA-N	[H]C([H])=C([H])C([H])=C([H])C1([H])C(=C([H])C(=O)C([H])([H])C1(C([H])([H])[H])C([H])([H])[H])C([H])([H])[H]		N/A	0.36	0.68	N/A	0.52
1133-03-5	1133-03-5	[H]OC1([H])C([H])([H])C2(OC(=O)C([H])=C2C(C([H])([H])[H])(C([H])([H])[H])C1([H])[H])C([H])([H])[H]		N/A	0.69	0.5	N/A	0.59
C_QMXLZUOHZGYGDY-YVKBGEIXNA-N	C_QMXLZUOHZGYGDY-YVKBGEIXNA-N	[H]OC1([H])C([H])([H])C(O[H])(C(=C=C([H])C(=O)C([H])([H])[H])C(C([H])([H])[H])(C([H])([H])[H])C1([H])[H])C([H])([H])[H]		N/A	0.72	0.69	N/A	0.7
689-67-8	689-67-8	[H]C(=C(C([H])([H])[H])C([H])([H])[H])C([H])([H])C([H])([H])C(=C([H])C([H])([H])C([H])([H])C(=O)C([H])([H])[H])C([H])([H])[H]		N/A	0.45	0.55	0.33	0.44
53905-14-9	53905-14-9	[H]OC([H])(C([H])=C1C(O[H])(C([H])([H])[H])C([H])([H])C([H])(O[H])C([H])([H])C1(C([H])([H])[H])C([H])([H])[H])C(=C([H])C([H])=C([H])C(=C([H])C([H])=C([H])C([H])=C(C([H])([H])[H])C([H])([H])C([H])=C([H])[H])C([H])([H])[H])C([H])([H])[H]		N/A	0.6	0.67	N/A	0.63
15764-81-5	15764-81-5	[H]OC1(C([H])=C([H])C(=O)C([H])([H])[H])C(=C([H])C(=O)C([H])([H])C1(C([H])([H])[H])C([H])([H])[H])C([H])([H])[H]		N/A	0.89	0.86	N/A	0.87
C_NYLNHNDMNOPWAZ-AQZODJMDNA-N	C_NYLNHNDMNOPWAZ-AQZODJMDNA-N	[H]OC([H])([H])C1([H])OC([H])(OC([H])(C([H])([H])[H])C([H])([H])C([H])([H])C2([H])C(=C([H])C(=O)C([H])([H])C2(C([H])([H])[H])C([H])([H])[H])C([H])([H])[H])C([H])(O[H])C([H])(O[H])C1([H])O[H]		N/A	0.3	0.43	0.33	0.35
C_FSOYBCXXCQPHMB-JQEWEITDNA-N	C_FSOYBCXXCQPHMB-JQEWEITDNA-N	[H]OC(=O)C([H])([H])C([H])(O[H])C1=C(C([H])([H])[H])C([H])([H])C([H])(O[H])C([H])([H])C1(C([H])([H])[H])C([H])([H])[H]		N/A	0.8	0.61	N/A	0.71
502-70-5	502-70-5	[H]C(=C([H])C([H])=C(C([H])=C([H])C([H])=C(C([H])=O)C([H])([H])[H])C([H])([H])[H])C([H])=C(C([H])=C([H])C([H])=C(C([H])=O)C([H])([H])[H])C([H])([H])[H]		N/A	0.55	0.91	N/A	0.73
C_WUBRWXCVIPHXLX-MKEBPXMUNA-N	C_WUBRWXCVIPHXLX-MKEBPXMUNA-N	[H]OC(=O)C(=C([H])OC1([H])OC(=O)C(=C1[H])C([H])([H])[H])C([H])=C([H])C2=C(C([H])([H])[H])C([H])([H])C([H])([H])C([H])([H])C2(C([H])([H])[H])C([H])([H])[H]		N/A	1.05	1.04	N/A	1.05
C_OTIYLZVFQIMLQH-WHTKCVRTNA-N	C_OTIYLZVFQIMLQH-WHTKCVRTNA-N	[H]C(OC1([H])OC(=O)C(=C1[H])C([H])([H])[H])=C(C([H])=C([H])C2=C(C([H])([H])[H])C([H])([H])C([H])([H])C([H])([H])C2(C([H])([H])[H])C([H])([H])[H])C([H])([H])[H]		N/A	0.84	0.84	N/A	0.84
C_CAXVJDRXJFKYQP-NDAVOQPPNA-N	C_CAXVJDRXJFKYQP-NDAVOQPPNA-N	[H]OC1([H])C([H])([H])C2(OC2(C([H])=C([H])C(=C([H])C([H])=C([H])C(=C([H])C([H])=C([H])C([H])=C(C([H])=O)C([H])([H])[H])C([H])([H])[H])C([H])([H])[H])C(C([H])([H])[H])(C([H])([H])[H])C1([H])[H])C([H])([H])[H]		N/A	0.75	0.94	N/A	0.85
3155-71-3	3155-71-3	[H]C(=O)C(=C([H])C([H])([H])C1=C(C([H])([H])[H])C([H])([H])C([H])([H])C([H])([H])C1(C([H])([H])[H])C([H])([H])[H])C([H])([H])[H]		N/A	0.63	0.81	N/A	0.72
C_AXQMCYYCOKLZPP-PQUMBBRMNA-N	C_AXQMCYYCOKLZPP-PQUMBBRMNA-N	[H]C=1C(=O)C([H])([H])C(C([H])([H])[H])(C([H])([H])[H])C2(OC([H])(C([H])([H])[H])C([H])([H])C2([H])[H])C1C([H])([H])[H]		N/A	0.73	0.62	N/A	0.67
C_SRMIWVGSHCPOQU-XKGZFIRZNA-N	C_SRMIWVGSHCPOQU-XKGZFIRZNA-N	[H]C=1C([H])=C2C(=O)N(C([H])([H])C2=C(C1[H])C([H])([H])C([H])([H])C([H])([H])C([H])([H])C([H])([H])C([H])([H])C([H])([H])C([H])([H])C([H])([H])C([H])=O)C3([H])C(=O)N([H])C(=O)C([H])([H])C3([H])[H]		N/A	0.81	1.13	N/A	0.97
C_CWLKAPCFJXJCEO-IHXPXRGENA-N	C_CWLKAPCFJXJCEO-IHXPXRGENA-N	[H]OC1([H])C([H])([H])C([H])(C([H])([H])[H])C(O[H])(C([H])=C([H])C(=O)C([H])([H])[H])C(C([H])([H])[H])(C([H])([H])[H])C1([H])[H]		N/A	0.85	0.71	N/A	0.78
36151-02-7	36151-02-7	[H]OC([H])(C([H])([H])[H])C([H])([H])C([H])([H])C1([H])C(=C([H])C(=O)C([H])([H])C1(C([H])([H])[H])C([H])([H])[H])C([H])([H])[H]		N/A	0.99	0.73	N/A	0.86
C_CWOFGGNDZOPNFG-ROKPXGOINA-N	C_CWOFGGNDZOPNFG-ROKPXGOINA-N	[H]OC([H])(C([H])([H])[H])C([H])([H])C([H])([H])C1(O[H])C(=C([H])C(=O)C([H])([H])C1(C([H])([H])[H])C([H])([H])[H])C([H])([H])[H]		N/A	0.75	0.72	N/A	0.73
NOCAS_865102	NOCAS_865102	[H]OC([H])(C([H])=C([H])C1(O[H])C(=C([H])C(=O)C([H])([H])C1(C([H])([H])[H])C([H])([H])[H])C([H])([H])[H])C([H])([H])[H]		N/A	0.86	0.75	N/A	0.8
472-66-2	472-66-2	[H]C(=O)C([H])([H])C1=C(C([H])([H])[H])C([H])([H])C([H])([H])C([H])([H])C1(C([H])([H])[H])C([H])([H])[H]		N/A	0.83	N/A	N/A	N/A
23726-92-3	23726-92-3	[H]C(=C([H])C([H])([H])[H])C(=O)C1=C(C([H])([H])[H])C([H])([H])C([H])([H])C([H])([H])C1(C([H])([H])[H])C([H])([H])[H]		N/A	0.58	0.67	0.67	0.64
432-25-7	432-25-7	[H]C(=O)C1=C(C([H])([H])[H])C([H])([H])C([H])([H])C([H])([H])C1(C([H])([H])[H])C([H])([H])[H]		N/A	0.98	N/A	0.33	0.66
NOCAS_871707	NOCAS_871707	[H]OC(=O)C([H])=C([H])C(=C([H])C([H])=C([H])C([H])=C(C([H])=C([H])C([H])=C(C([H])=C([H])C1(O[H])C(O[H])(C([H])([H])[H])C([H])([H])C([H])([H])C([H])([H])C1(C([H])([H])[H])C([H])([H])[H])C([H])([H])[H])C([H])([H])[H])C([H])([H])[H]		N/A	0.52	0.76	1	0.76
102918-00-3	102918-00-3	[H]OC1([H])C([H])([H])C(=C(C([H])=C([H])C(=C([H])C([H])=C([H])C(=C([H])C([H])=O)C([H])([H])[H])C([H])([H])[H])C(C([H])([H])[H])(C([H])([H])[H])C1([H])[H])C([H])([H])[H]		N/A	0.65	0.98	N/A	0.81
C_BCNPTKKIVMTZFO-ZKBSNYKFNA-N	C_BCNPTKKIVMTZFO-ZKBSNYKFNA-N	[H]OC1([H])C([H])([H])C(=C(C([H])=C([H])C(=C([H])C([H])=C([H])C(=C([H])C([H])=C([H])C([H])=O)C([H])([H])[H])C([H])([H])[H])C(C([H])([H])[H])(C([H])([H])[H])C1([H])[H])C([H])([H])[H]		N/A	0.77	1.01	N/A	0.89
C_JLNMEHQAHDSEEE-YGEISXPUNA-N	C_JLNMEHQAHDSEEE-YGEISXPUNA-N	[H]OC1([H])C([H])([H])C(=C(C([H])=C([H])C(=C([H])C([H])=C([H])C(=O)C([H])([H])[H])C([H])([H])[H])C(C([H])([H])[H])(C([H])([H])[H])C1([H])[H])C([H])([H])[H]		N/A	0.63	0.9	N/A	0.77
C_CAXVJDRXJFKYQP-MRQAHYBNNA-N	C_CAXVJDRXJFKYQP-MRQAHYBNNA-N	[H]OC1([H])C([H])([H])C2(OC2(C([H])=C([H])C(=C([H])C([H])=C([H])C(=C([H])C([H])=C([H])C([H])=C(C([H])=O)C([H])([H])[H])C([H])([H])[H])C([H])([H])[H])C(C([H])([H])[H])(C([H])([H])[H])C1([H])[H])C([H])([H])[H]		N/A	0.75	0.94	N/A	0.85
C_MFXMPUIXRGTKOU-VJVTVZKDNA-N	C_MFXMPUIXRGTKOU-VJVTVZKDNA-N	[H]OC1([H])C([H])([H])C2(OC2(C([H])([H])C(=O)C(=C([H])C([H])=C([H])C(=C([H])C([H])=C([H])C([H])=C(C([H])=O)C([H])([H])[H])C([H])([H])[H])C([H])([H])[H])C(C([H])([H])[H])(C([H])([H])[H])C1([H])[H])C([H])([H])[H]		N/A	0.7	0.87	1	0.86
C_MWEPRWWNHJVNMU-BEAJDHECNA-N	C_MWEPRWWNHJVNMU-BEAJDHECNA-N	[H]OC1([H])C([H])([H])C(C(=O)C([H])=C([H])C(=C([H])C([H])=C([H])C(=C([H])C([H])=C([H])C([H])=C(C([H])=O)C([H])([H])[H])C([H])([H])[H])C([H])([H])[H])(C([H])([H])[H])C(C([H])([H])[H])(C([H])([H])[H])C1([H])[H]		N/A	0.89	1.02	N/A	0.95
C_YMYPOEDCYSNBAO-NCQGEETANA-N	C_YMYPOEDCYSNBAO-NCQGEETANA-N	[H]OC1([H])C([H])([H])C(=C(C([H])=C([H])C(=C([H])C([H])=O)C([H])([H])[H])C(C([H])([H])[H])(C([H])([H])[H])C1([H])[H])C([H])([H])[H]		N/A	0.68	0.92	N/A	0.8
C_QZOYIQGWDBXSHB-PADRAGKCNA-N	C_QZOYIQGWDBXSHB-PADRAGKCNA-N	[H]OC1([H])C([H])([H])C2(OC2(C([H])=C([H])C(=C([H])C([H])=C([H])C(=C([H])C([H])=C([H])C([H])=C(C([H])=C([H])C([H])=O)C([H])([H])[H])C([H])([H])[H])C([H])([H])[H])C(C([H])([H])[H])(C([H])([H])[H])C1([H])[H])C([H])([H])[H]		N/A	0.85	0.93	N/A	0.89
C_HQQUWEPSOVTLND-KBIKMMLGNA-N	C_HQQUWEPSOVTLND-KBIKMMLGNA-N	[H]OC1([H])C([H])([H])C2(OC2(C([H])([H])C(=O)C(=C([H])C([H])=C([H])C(=C([H])C([H])=C([H])C([H])=C(C([H])=C([H])C([H])=O)C([H])([H])[H])C([H])([H])[H])C([H])([H])[H])C(C([H])([H])[H])(C([H])([H])[H])C1([H])[H])C([H])([H])[H]		N/A	0.69	0.87	1	0.85
101034-51-9	101034-51-9	[H]C(=C([H])C([H])=C(C([H])=C([H])C([H])=C(C([H])=C([H])C(=O)OC([H])([H])[H])C([H])([H])[H])C([H])([H])[H])C([H])=C(C([H])=C([H])C([H])=C(C([H])=O)C([H])([H])[H])C([H])([H])[H]		N/A	0.61	0.88	N/A	0.75
C_BYXLHWMYPCTLJI-RICYTRRXNA-N	C_BYXLHWMYPCTLJI-RICYTRRXNA-N	[H]OC([H])(C([H])=C([H])C1([H])C2(OC([H])([H])C1(C([H])([H])[H])C([H])(O[H])C(=O)C2([H])[H])C([H])([H])[H])C([H])(C([H])([H])[H])C([H])([H])C([H])([H])[H]		N/A	0.7	0.66	N/A	0.68
C_RLKZNMMKYFJAPM-MFMVNUQGNA-N	C_RLKZNMMKYFJAPM-MFMVNUQGNA-N	[H]OC([H])([H])C1(C([H])([H])[H])C([H])([H])C(=O)C([H])([H])C([H])(C([H])([H])[H])C1(O[H])C([H])=C([H])C([H])(O[H])C([H])([H])[H]		N/A	0.78	0.64	N/A	0.71
C_YLXMIDJRRREVMX-AEWRELHBNA-N	C_YLXMIDJRRREVMX-AEWRELHBNA-N	[H]OC([H])(C([H])([H])[H])C([H])([H])C([H])([H])C1([H])C2(OC([H])([H])C1(C([H])([H])[H])C([H])([H])C(=O)C2([H])[H])C([H])([H])[H]		N/A	0.74	0.68	N/A	0.71
38274-01-0	38274-01-0	[H]OC1([H])C([H])([H])C2(OC2(C([H])=C([H])C(=O)C([H])([H])[H])C(C([H])([H])[H])(C([H])([H])[H])C1([H])[H])C([H])([H])[H]		N/A	0.79	0.74	N/A	0.76
C_DZVNWYFIADDOQC-MIEMELSBNA-N	C_DZVNWYFIADDOQC-MIEMELSBNA-N	[H]OC([H])(C([H])=C([H])C12OC2(C([H])([H])[H])C([H])([H])C(=O)C([H])([H])C1(C([H])([H])[H])C([H])([H])[H])C([H])([H])[H]		N/A	0.79	0.74	N/A	0.76
C_LYMNQFZEIGCRGT-VHQRIHQPNA-N	C_LYMNQFZEIGCRGT-VHQRIHQPNA-N	[H]C(=C([H])C1([H])C2(OC([H])([H])C1(C([H])([H])[H])C([H])([H])C(=O)C2([H])[H])C([H])([H])[H])C(=O)C([H])([H])[H]		N/A	0.77	0.58	N/A	0.68
C_WFJIRKYCKBTOGT-KYIZTQPZNA-N	C_WFJIRKYCKBTOGT-KYIZTQPZNA-N	[H]C([H])([H])C(=O)C([H])([H])C([H])([H])C1([H])C2(OC([H])([H])C1(C([H])([H])[H])C([H])([H])C(=O)C2([H])[H])C([H])([H])[H]		N/A	0.65	0.46	N/A	0.55
C_RLKZNMMKYFJAPM-MFMVNUQGNA-N	C_RLKZNMMKYFJAPM-MFMVNUQGNA-N	[H]OC([H])([H])C1(C([H])([H])[H])C([H])([H])C(=O)C([H])([H])C([H])(C([H])([H])[H])C1(O[H])C([H])=C([H])C([H])(O[H])C([H])([H])[H]		N/A	0.78	0.64	N/A	0.71
127-41-3	127-41-3	[H]C(=C([H])C1([H])C(=C([H])C([H])([H])C([H])([H])C1(C([H])([H])[H])C([H])([H])[H])C([H])([H])[H])C(=O)C([H])([H])[H]		N/A	0.57	0.53	N/A	0.55
432-24-6	432-24-6	[H]C(=O)C1([H])C(=C([H])C([H])([H])C([H])([H])C1(C([H])([H])[H])C([H])([H])[H])C([H])([H])[H]		N/A	0.97	N/A	0.33	0.65
64803-86-7	64803-86-7	[H]OC(=O)C(=C([H])C([H])=C([H])C([H])=C(C([H])=C([H])C([H])=C(C([H])=C([H])C1(O[H])C(O[H])(C([H])([H])[H])C([H])([H])C([H])([H])C([H])([H])C1(C([H])([H])[H])C([H])([H])[H])C([H])([H])[H])C([H])([H])[H])C([H])([H])[H]		N/A	0.78	0.8	1	0.86
C_QKGIFUQFFVKHGS-RCCPOGNQNA-N	C_QKGIFUQFFVKHGS-RCCPOGNQNA-N	[H]OC(=O)C([H])=C(C([H])=C([H])C([H])=C(C([H])=C([H])C([H])=C(C([H])([H])[H])C([H])([H])C([H])([H])C([H])=C(C([H])([H])[H])C([H])([H])[H])C([H])([H])[H])C([H])([H])[H]		N/A	0.66	1.06	N/A	0.86
29448-39-3	29448-39-3	[H]OC([H])([H])C([H])=C(C([H])=C([H])C1(O[H])C(=C([H])C(=O)C([H])([H])C1(C([H])([H])[H])C([H])([H])[H])C([H])([H])[H])C([H])([H])[H]		N/A	0.62	0.81	N/A	0.71
C_QPLXYEHYTUWHNG-HAVXVSIQNA-N	C_QPLXYEHYTUWHNG-HAVXVSIQNA-N	[H]OC([H])([H])C(=C([H])OC1([H])OC(=O)C(=C1[H])C([H])([H])[H])C([H])=C([H])C2=C(C([H])([H])[H])C([H])([H])C([H])([H])C([H])([H])C2(C([H])([H])[H])C([H])([H])[H]		N/A	0.98	0.98	N/A	0.98
302-79-4	302-79-4	[H]OC(=O)C([H])=C(C([H])=C([H])C([H])=C(C([H])=C([H])C1=C(C([H])([H])[H])C([H])([H])C([H])([H])C([H])([H])C1(C([H])([H])[H])C([H])([H])[H])C([H])([H])[H])C([H])([H])[H]		1	0.89	1.07	N/A	0.98
5056-17-7	5056-17-7	[H]C(=C([H])C([H])=C(C([H])=O)C([H])([H])[H])C([H])=C(C([H])=O)C([H])([H])[H]		N/A	0.95	0.76	N/A	0.85
C_WWUPVQPXAIQTFK-PLAQIDKDNA-N	C_WWUPVQPXAIQTFK-PLAQIDKDNA-N	[H]C=1C(=O)C([H])([H])C(C([H])([H])[H])(C([H])([H])[H])C([H])(C#CC(=O)C([H])([H])[H])C1C([H])([H])[H]		N/A	0.62	0.65	N/A	0.63
C_ZZPXHSDKXJDLPI-UHFFFAOYNA-N	C_ZZPXHSDKXJDLPI-UHFFFAOYNA-N	[H]C(=C=C1C(=C([H])C(=O)C([H])([H])C1(C([H])([H])[H])C([H])([H])[H])C([H])([H])[H])C(=O)C([H])([H])[H]		N/A	0.6	0.64	N/A	0.62
131544-22-4	131544-22-4	[H]OC1([H])C([H])([H])C(=C(C([H])([H])C([H])([H])C(=O)C([H])([H])[H])C(C([H])([H])[H])(C([H])([H])[H])C1([H])[H])C([H])([H])[H]		N/A	0.98	0.73	N/A	0.86
C_PCHNRWMSYBNCRR-JPBROSCLNA-N	C_PCHNRWMSYBNCRR-JPBROSCLNA-N	[H]OC([H])(C([H])([H])[H])C([H])([H])C([H])([H])C1=C(C([H])([H])[H])C([H])([H])C([H])([H])C([H])(O[H])C1(C([H])([H])[H])C([H])([H])[H]		N/A	0.71	0.59	N/A	0.65
C_QXTUQXRFEBHUBA-YEOQRISVNA-N	C_QXTUQXRFEBHUBA-YEOQRISVNA-N	[H]C(OC1([H])OC(=O)C(=C1[H])C([H])([H])[H])=C2C(=O)OC3([H])C4=C(C([H])([H])C([H])([H])C([H])([H])C4(C([H])([H])[H])C([H])([H])[H])C([H])([H])C23[H]		N/A	0.94	1.02	N/A	0.98
33532-44-4	33532-44-4	[H]C(=O)C([H])=C(C([H])=C([H])C([H])=C(C([H])=C([H])C1=C(C(=O)C([H])([H])C([H])([H])C1(C([H])([H])[H])C([H])([H])[H])C([H])([H])[H])C([H])([H])[H])C([H])([H])[H]		N/A	0.55	0.76	N/A	0.66
19620-37-2	19620-37-2	[H]OC1([H])C([H])=C(C(=O)C(C([H])([H])[H])(C([H])([H])[H])C1([H])[H])C([H])([H])[H]		N/A	1.02	1.02	0.67	0.9
20548-02-1	20548-02-1	[H]OC1([H])C([H])([H])C([H])(C(=O)C(C([H])([H])[H])(C([H])([H])[H])C1([H])[H])C([H])([H])[H]		N/A	0.98	0.98	0.67	0.88
C_QXTUQXRFEBHUBA-RYBAWWLPNA-N	C_QXTUQXRFEBHUBA-RYBAWWLPNA-N	[H]C(OC1([H])OC(=O)C(=C1[H])C([H])([H])[H])=C2C(=O)OC3([H])C4=C(C([H])([H])C([H])([H])C([H])([H])C4(C([H])([H])[H])C([H])([H])[H])C([H])([H])C23[H]		N/A	0.94	1.02	N/A	0.98
C_SWPMTVXRLXPNDP-SBYBRXNCNA-N	C_SWPMTVXRLXPNDP-SBYBRXNCNA-N	[H]OC1([H])C([H])([H])C(=C(C([H])=O)C(C([H])([H])[H])(C([H])([H])[H])C1([H])[H])C([H])([H])[H]		N/A	0.68	0.39	0.67	0.58
C_CQVCOGMUQXDWCD-JQHDBZEONA-N	C_CQVCOGMUQXDWCD-JQHDBZEONA-N	[H]OC1([H])C(=C(C([H])([H])C([H])=O)C(C([H])([H])[H])(C([H])([H])[H])C([H])([H])C1([H])[H])C([H])([H])[H]		N/A	0.75	0.42	N/A	0.59
C_QKABGCVKXNSYJM-FHMMHVPQNA-N	C_QKABGCVKXNSYJM-FHMMHVPQNA-N	[H]OC1([H])C([H])=C(C([H])([H])[H])C([H])(C([H])([H])C([H])([H])C([H])(O[H])C([H])([H])[H])C(C([H])([H])[H])(C([H])([H])[H])C1([H])[H]		N/A	0.96	0.62	N/A	0.79
7500-42-7	7500-42-7	[H]OC1(C(=O)C(C([H])([H])[H])(C([H])([H])[H])C([H])([H])C([H])([H])C1([H])[H])C([H])([H])[H]		N/A	0.89	0.88	1	0.92
89354-17-6	89354-17-6	[H]C(C([H])=C1C2(OC([H])(C([H])([H])C2([H])[H])C1(C([H])([H])[H])C([H])([H])[H])C([H])([H])[H])=C([H])C([H])([H])[H]		N/A	0.73	0.39	N/A	0.56
2408-37-9	2408-37-9	[H]C([H])([H])C1([H])C(=O)C(C([H])([H])[H])(C([H])([H])[H])C([H])([H])C([H])([H])C1([H])[H]		N/A	0.99	0.7	0.67	0.79
20547-99-3	20547-99-3	[H]C([H])([H])C1([H])C(=O)C(C([H])([H])[H])(C([H])([H])[H])C([H])([H])C(=O)C1([H])[H]		N/A	0.74	0.74	0.67	0.72
472-86-6	472-86-6	[H]C(=O)C([H])=C(C([H])=C([H])C([H])=C(C([H])=C([H])C1=C(C([H])([H])[H])C([H])([H])C([H])([H])C([H])([H])C1(C([H])([H])[H])C([H])([H])[H])C([H])([H])[H])C([H])([H])[H]		N/A	0.7	0.89	N/A	0.8
472-86-6	472-86-6	[H]C(=O)C([H])=C(C([H])=C([H])C([H])=C(C([H])=C([H])C1=C(C([H])([H])[H])C([H])([H])C([H])([H])C([H])([H])C1(C([H])([H])[H])C([H])([H])[H])C([H])([H])[H])C([H])([H])[H]		N/A	0.7	0.89	N/A	0.8
102918-00-3	102918-00-3	[H]OC1([H])C([H])([H])C(=C(C([H])=C([H])C(=C([H])C([H])=C([H])C(=C([H])C([H])=O)C([H])([H])[H])C([H])([H])[H])C(C([H])([H])[H])(C([H])([H])[H])C1([H])[H])C([H])([H])[H]		N/A	0.65	0.98	N/A	0.81
C_KNHUHSLRIKTCIY-DJEYLCQNNA-N	C_KNHUHSLRIKTCIY-DJEYLCQNNA-N	[H]OC([H])(C([H])([H])[H])C([H])([H])C([H])([H])C1=C(C(=O)C([H])([H])C([H])([H])C1(C([H])([H])[H])C([H])([H])[H])C([H])([H])[H]		N/A	0.69	0.66	N/A	0.67
C_SWYRVCGNMNAFEK-NBGFMYIQNA-N	C_SWYRVCGNMNAFEK-NBGFMYIQNA-N	[H]OC([H])([H])C1([H])OC([H])(OC([H])(C([H])=C([H])C2(O[H])C(=C([H])C(=O)C([H])([H])C2(C([H])([H])[H])C([H])([H])[H])C([H])([H])[H])C([H])([H])[H])C([H])(O[H])C([H])(O[H])C1([H])O[H]		N/A	0.46	0.41	0.67	0.51
C_QMXLZUOHZGYGDY-YVKBGEIXNA-N	C_QMXLZUOHZGYGDY-YVKBGEIXNA-N	[H]OC1([H])C([H])([H])C(O[H])(C(=C=C([H])C(=O)C([H])([H])[H])C(C([H])([H])[H])(C([H])([H])[H])C1([H])[H])C([H])([H])[H]		N/A	0.72	0.69	N/A	0.7
62660-03-1	62660-03-1	[H]OC([H])(C([H])=C([H])C1([H])C(=C([H])C([H])(O[H])C([H])([H])C1(C([H])([H])[H])C([H])([H])[H])C([H])([H])[H])C([H])([H])[H]		N/A	0.9	0.65	N/A	0.78
