# Supplementary material for: Carotenoids as potential inhibitors of TNFα in COVID-19 treatment
Source: PLoS One. 2022 Dec 27;17(12):e0276538. doi: 10.1371/journal.pone.0276538 (PMC9794061; doi:10.1371/journal.pone.0276538)
Supplement: S2 Table — Carotenoids’ pharmacokinetics properties were evaluated by SwissADME tool. (XLSX) [file pone.0276538.s002.xlsx]

## Sheet: Sheet1
Ligand	Lipinski's Rule	Log P	Gl absorption	BBB permeant	P-gp substrate	CYP1A2 inhibitor	CYP2C19 inhibitor	CYP2C9 inhibitor	CYP2D6 inhibitor	CYP3A4 inhibitor
(2'R)-2-Keto-2'-hydroxy-β-carotene	No	7.08	Low	No	Yes	No	No	No	No	No
(2R,2'S)-2,2'-Dihydroxy-β-carotene	No	7.13	Low	No	Yes	No	No	No	No	No
(2R,3S)-2,3-Dihydroxy-β-carotene-4-one	No	6.8	Low	No	Yes	No	No	No	No	No
(2R,5R,6R)-2,6-cyclolycopene-1,5-diol	No	7.6	Low	No	Yes	No	No	No	No	No
(2S)-2-Hydroxy-β-carotene	No	7.5	Low	No	Yes	No	No	No	No	No
(2S)-2-Hydroxy-β-echinenone	No	7.04	Low	No	Yes	No	No	No	No	No
(2'S)-2-Keto-2'-hydroxy-β-carotene	No	7.08	Low	No	Yes	No	No	No	No	No
(2'S)-Deoxymyxol 2'-(2,4-di-O-methyl-alpha-L-fucoside)	No	8.69	Low	No	Yes	No	No	No	No	No
(2'S)-Deoxymyxol 2'-alpha-L-fucoside	No	7.73	Low	No	Yes	No	No	No	No	No
(2S,2'S)-2,2'-Dihydroxy-β-carotene	No	7.13	Low	No	Yes	No	No	No	No	No
(2S,2'S)-Oscillol	No	7.21	Low	No	Yes	No	No	Yes	No	No
(2S,5R,6R)-1,16-didehydro- 2,6-cyclolycopene-5-ol	No	7.89	Low	No	Yes	No	No	No	No	No
(2S,5S,6R)-1,16-didehydro-2,6-cyclolycopene-5-ol	No	7.68	Low	No	Yes	No	No	No	No	No
(2S,5S,6R)-2,6-cyclolycopene-1-methoxy-5-ol	No	8.13	Low	No	Yes	No	No	No	No	No
(3'R)-2,3'-Dihydroxycanthaxanthin	No	6.44	Low	No	Yes	No	No	No	No	No
(3R)-3-Hydroxy-4',12'-retro-beta,beta-carotene-3',12'-dione	No	6.52	Low	No	Yes	No	No	No	No	No
(3R)-3-Hydroxy-4-keto-γ-carotene	No	7.53	Low	No	Yes	No	No	No	No	No
(3R)-3-Hydroxyechinenone	No	7.15	Low	No	Yes	No	No	No	No	No
(3R)-Adonirubin	No	6.86	Low	No	Yes	No	No	No	No	No
(3R,3'R)-Astaxanthin	No	6.63	Low	No	Yes	No	No	No	No	No
(3R,3'R,5S)-3,3',5,19'-tetrahydroxy-7',8'-didehydro-γ,ε-carotene-8-one	No	0	Low	No	Yes	No	No	No	No	No
(3R,4R)-4-Hydroxyrubixanthin	No	8.13	Low	No	Yes	No	No	No	No	No
(3R,4R,3'S,4'R)-Crustaxanthin	No	6.71	Low	No	Yes	No	No	No	No	Yes
(3R,4S)-4-Hydroxyrubixanthin	No	8.13	Low	No	Yes	No	No	No	No	No
(3R,5R,6S,3'R,5'R,6'S)-3,6-Epoxy-5-hydroxy-1',2',5',6',7',8'-hexahydro-16'-nor-beta,psi-carotene-1',8'-dione	No	5.98	Low	No	Yes	No	No	No	No	No
(3R,6R,7E)-3-Hydroxy-4,7-megastigmadien-9-one	No	2.38	High	No	Yes	No	No	No	No	No
(3'S)-2,3'-Dihydroxycanthaxanthin	No	6.44	Low	No	Yes	No	No	No	No	No
(3S)-3-Hydroxyechinenone	No	7.15	Low	No	Yes	No	No	No	No	No
(3S,3'R,5S,6S,6'R)-5,6-Dihydroxy-5,6-dihydrolutein	No	6.62	Low	No	Yes	No	No	No	No	No
(3S,3'S)-Astaxanthin	No	6.63	Low	No	Yes	No	No	No	No	No
(3S,3'S)-Zeaxanthin	No	7.23	Low	No	Yes	No	No	No	No	No
(3S,3'S,4'R)-4-Keto-4'-hydroxydiatoxanthin	No	6.3	Low	No	Yes	No	No	No	No	Yes
(3S,3'S,4'S)-4-Keto-4'-hydroxydiatoxanthin	No	6.3	Low	No	Yes	No	No	No	No	Yes
(3S,3'S,6'R)-α-Doradexanthin	No	6.85	Low	No	Yes	No	No	No	No	Yes
(3S,4R,2'S)-4-Hydroxymyxol	No	7.2	Low	No	Yes	No	No	No	No	Yes
(3S,4R,3'R,4'R)-Crustaxanthin	No	6.71	Low	No	Yes		No	No	No	Yes
(3S,4R,3'S,4'R)-Crustaxanthin	No	6.71	Low	No	Yes	No	No	No	No	Yes
(3S,4S,2'S)-4-Hydroxymyxol	No	7.2	Low	No	Yes	No	No	No	No	Yes
(3S,4S,3'R)-3,4,3'-Trihydroxy-β-carotene	No	6.64	Low	No	Yes	No	No	No	No	Yes
(3S,5R,6'S)-3-ethanoyloxy-5,6'-dihydroxy-5,67,8-tetradehydro-11',19'-olide-20-nor-beta,epsilon-caroten-3'-one	No	5.67	Low	No	Yes	No	No	Yes	No	No
(3S,5R,6S,3'S,5'R)-3,6-Epoxy-5,3',8'-triihydroxy-beta,kappa-caroten-6'-one	No	6.68	Low	No	Yes	No	No	No	No	Yes
(3'Z,5'Z)-Celaxanthin	No	7.94	Low	No	Yes	No	No	No	No	No
(3'Z,5'Z)-Torulene	No	8.3	Low	No	Yes	No	No	No	No	No
(4R)-4-Hydroxyalloxanthin	No	6.25	Low	No	Yes	No	No	No	No	Yes
(4'R)-4-Hydroxy-α-carotene	No	7.52	Low	No	Yes	No	No	No	No	No
(4S)-4-Hydroxyalloxanthin	No	6.25	Low	No	Yes	No	No	No	No	Yes
(4S,4'S)-4,4'-Dihydroxyalloxanthin	No	5.69	Low	No	Yes	No	No	No	No	Yes
(4S,4'S)-4,4'-Dihydroxydiatoxanthin	No	5.95	Low	No	Yes	No	No	No	No	Yes
(5R,6S,5'R)-Sapotexanthin 5,6-epoxide	No	7.53	Low	No	Yes	No	No	No	No	No
(5S,6R)-β-Carotene 5,6-epoxide	No	7.77	Low	No	Yes	No	No	No	No	No
(5'Z)-Chlorobactene	No	8.08	Low	No	Yes	No	No	No	No	No
(5Z)-Lycopene	No	8.53	Low	No	Yes	No	No	No	No	No
(6'R)-α-Carotene	No	7.83	Low	No	Yes	No	No	No	No	No
(6R,3'R,6'R)-3-Dehydrolactucaxanthin	No	7.06	Low	No	Yes	No	No	No	No	No
(6R,3'R,6'S)-3-Dehydrolactucaxanthin	No	7.06	Low	No	Yes	No	No	No	No	No
(6R,6'R)-3,3'-Diketo-ε-carotene	No	7.02	Low	No	Yes	No	No	No	No	No
(6R,6'S)-3,3'-Diketo-ε-carotene	No	7.02	Low	No	Yes	No	No	No	No	No
(6S,3'S,6'S)-3'-Hydroxy-ε-caroten-3-one	No	7.06	Low	No	Yes	No	No	No	No	No
(6S,6'S)-ε-Carotene	No	7.88	Low	No	Yes	No	No	No	No	No
(6Z,9S)-9-Hydroxy-4,6-megastigmadien-3-one C-13 nor-terpenes	No	2.41	Low	Yes	Yes	No	No	No	No	No
(7Z,9Z)-Neurosporene	No	8.69	Low	No	Yes	No	No	No	No	No
(7Z,9Z,9'Z)-Neurosporene	No	8.69	Low	No	Yes	No	No	No	No	No
(8'R)-Lactochrome	No	6.51	Low	No	Yes	No	No	No	No	No
(8'R)-Luteoxanthin	No	7.15	Low	No	Yes	No	No	No	No	No
(8R)-Mutatoxanthin	No	7.22	Low	No	Yes	No	No	No	No	Yes
(8'R)-Neochromen	No	6.72	Low	No	Yes	No	No	No	No	Yes
(8R,8'R)-Auroxanthin	No	6.9	Low	No	Yes	No	No	No	No	Yes
(8R,8'S)-Auroxanthin	No	6.9	Low	No	Yes	No	No	No	No	Yes
(8'S)-Latochrome	No	6.51	Low	No	Yes	No	No	No	No	Yes
(8'S)-Luteoxanthin	No	7.15	Low	No	Yes	No	No	No	No	Yes
(8S)-Mutatoxanthin	No	7.22	Low	No	Yes	No	No	No	No	Yes
(8'S)-Neochrome	No	6.72	Low	No	Yes	No	No	No	No	Yes
(8S,8'S)-Auroxanthin	No	6.9	Low	No	Yes	No	No	No	No	Yes
(9'Z)-5',6'-Epoxy-3'-hydroxy-3-methoxy-4,5-didehydro-5',6'-dihydro-4,6-cyclo-5,6-seco-beta,beta-caroten-5-one	No	7.17	Low	No	Yes	No	No	No	No	No
(9Z)-10'-Apo-β-carotenal	No	5.23	Low	No	Yes	Yes	No	Yes	No	Yes
(9Z)-Astaxanthin	No	6.63	Low	No	Yes	No	No	No	No	No
(9Z)-Chlorobactene	No	8.08	Low	No	Yes	No	No	No	No	No
(9'Z)-Chlorobactene	No	8.08	Low	No	Yes	No	No	No	No	No
(9Z)-Lutein	No	7.15	Low	No	Yes	No	No	No	No	No
(9Z)-Lycopen-20-ol	No	8.4	Low	No	Yes	No	No	No	No	No
(9Z)-Lycopene	No	8.53	Low	No	Yes	No	No	No	No	No
(9'Z)-Neoxanthin	No	6.71	Low	No	Yes	No	No	No	No	No
(9Z)-Retinoic acid	No	3.68	High	Yes	No	Yes	Yes	Yes	No	No
(9Z)-Retinol	No	3.89	High	Yes	No	Yes	No	Yes	No	No
(9Z)-Violaxanthin	No	7.22	Low	No	Yes	No	No	No	No	No
(9Z)-Zeaxanthin dirhamnoside	No	8.72	Low	No	Yes	No	No	No	No	No
(9Z)-Zeaxanthin-3'-Rhamnoside	No	7.45	Low	No	Yes	No	No	No	No	Yes
(9Z)-β-Carotene	No	7.79	Low	No	Yes	No	No	No	No	No
(9Z,3S,5R,6S)-5,6-Epoxy-3-hydroxy-12'-apo-β-caroten-12'-al	No	4.57	High	Yes	No	Yes	Yes	Yes	No	Yes
(9Z,9'Z)-Lutein	No	6.97	Low	No	No	Yes	No	No	No	No
(9Z,9'Z)-Tetrahydroastaxanthin	No	6.18	Low	No	Yes	No	No	No	No	Yes
(9Z,9'Z)-ζ-Carotene	No	8.7	Low	No	Yes	No	No	No	No	No
(9Z,15Z)-Phytofluene	No	8.82	Low	No	Yes	No	No	No	No	No
(9Z,15Z,9'Z)-ζ-Carotene	No	8.7	Low	No	Yes	No	No	No	No	No
(11Z)-Retinal	No	3.76	High	No	No	Yes	No	Yes	No	No
(11Z)-Retinyl palmitate	No	7.82	Low	No	Yes	No	No	No	No	No
(13Z)-Astaxanthin	No	6.63	Low	No	Yes	No	No	No	No	No
(13Z)-Chlorobactene	No	8.08	Low	No	Yes	No	No	No	No	No
(13Z)-Crocetin	No	3.06	Low	No	Yes	No	No	No	No	No
(13Z)-Lycopen-20-ol	No	8.4	Low	No	Yes	No	No	No	No	No
(13Z)-Lycopene	No	8.53	Low	No	Yes	No	No	No	No	No
(13Z)-Zeaxanthin-3'-Rhamnoside	No	7.45	Low	No	Yes	No	No	No	No	Yes
(13Z)-β-Carotene	No	7.79	Low	No	Yes	No	No	No	No	No
(13'Z,3R,3'R,6'R)-Lutein	No	7.35	Low	No	Yes	No	No	No	No	No
(15Z)-1,2-dihydroneurosporene	No	8.72	Low	No	Yes	No	No	No	No	No
(15Z)-Astaxanthin	No	6.63	Low	No	Yes	No	No	No	No	No
(15Z)-Chlorobactene	No	8.11	Low	No	Yes	No	No	No	No	No
(15Z)-Spirilloxanthin	No	8.82	Low	No	Yes	No	No	No	No	No
(15Z)-Zeaxanthin-3'-Rhamnoside	No	7.45	Low	No	Yes	No	No	No	No	Yes
(15Z)-β-Carotene	No	7.79	Low	No	Yes	No	No	No	No	No
(15Z)-γ-Carotene	No	8.3	Low	No	Yes	No	No	No	No	No
(all-E)-4-Hydroxyretinoic acid	No	3.31	High	Yes	No	No	Yes	Yes	No	Yes
(all-E)-4-Oxoretinoic acid	No	3.08	High	Yes	No	Yes	Yes	Yes	No	No
(all-E)-18-Hydroxyretinoic acid	No	3.5	High	Yes	No	Yes	Yes	Yes	No	No
(all-E)-Bixindial	No	4.34	High	Yes	Yes	No	No	Yes	No	No
(all-E)-Methylbixin	No	5.67	High	No	Yes	No	No	Yes	No	No
(all-E)-Phytoene	No	8.81	Low	No	Yes	No	No	No	No	No
(all-E)-Phytofluene	No	8.82	Low	No	Yes	No	No	No	No	No
(all-E)-Retinoic acid	No	3.68	High	Yes	No	Yes	Yes	Yes	No	No
(all-E)-Retinoyl-β-glucuronide	No	3.11	High	No	Yes	No	No	No	No	Yes
(E,E)-Megastigma-4,6,8-triene	No	3.15	Low	Yes	No	No	No	Yes	No	No
1'-(beta-D-Glucopyranosyloxy)-3,4,3',4'-tetradehydro-1',2'-dihydro-beta,psi-caroten-2-one	No	7.5	Low	No	Yes	No	No	No	No	No
1-(D-Mannosyloxy)-3,4-didenhydro-1,2-dihydro-8'-apolycopen-8'-oic acid	No	6.6	Low	No	Yes	No	No	No	No	Yes
1,1'-Dihydroxy-3,4-didehydrolycopene	No	8.08	Low	No	Yes	No	No	No	No	No
1,1'-Dihydroxylycopene	No	8.21	Low	No	Yes	No	No	No	No	No
1,1'-Dihydroxy-ζ-carotene	No	8.29	Low	No	Yes	No	No	No	No	No
1,2,1',2'-Tetrahydrolycopene	No	8.84	Low	No	Yes	No	No	No	No	No
1,2,1',2'-Tetrahydroneurosporene	No	8.85	Low	No	Yes	No	No	No	No	No
1,2,7,8,11,12-Hexahydrolycopene	No	8.16	Low	No	Yes	No	No	No	No	No
1',2'-Dihydro-1'-hydroxy-4-keto-gamma-carotene	No	7.72	Low	No	Yes	No	No	No	No	No
1',2'-Dihydro-1'-hydroxytorulene glucoside ester	No	0	Low	No	Yes	No	No	No	No	No
1',2'-Dihydro-1'-hydroxytorulene glucoside	No	7.41	Low	No	Yes	No	No	No	No	No
1',2'-Dihydro-1'-hydroxytorulene rhamnoside	No	8.39	Low	No	Yes	No	No	No	No	No
1',2'-Dihydro-2'-hydroxy-3',4'-dehydro-4-keto-γ-carotene	No	7.59	Low	No	Yes	No	No	No	No	No
1',2'-Dihydro-3,1'-dihydroxytorulene glucoside	No	7.89	Low	No	Yes	No	No	No	No	No
1,2-Dihydro-3,4-dehydrolycopene	No	8.67	Low	No	Yes	No	No	No	No	No
1',2'-Dihydro-4,2'-diketotorulene	No	7.41	Low	No	Yes	No	No	No	No	No
1',2'-Dihydrochlorobactene	No	8.08	Low	No	Yes	No	No	No	No	No
1,2-Dihydrolycopene	No	8.58	Low	No	Yes	No	No	No	No	No
1,2-Dihydroneurosporene	No	8.59	Low	No	Yes	No	No	No	No	No
1,2-Dihydrophytoene	No	5.49	Low	No	Yes	No	No	No	No	No
1,2-Dihydrophytofluene	No	8.47	Low	No	Yes	No	No	No	No	No
1,2-Dihydroxy-3,4-didehydrolycopene	No	8.01	Low	No	Yes	No	No	Yes	No	No
1',2'-Dihydroxy-4-ketotoruelene	No	7.48	Low	No	Yes	No	No	No	No	No
1',2'-Dihydroxy-4-ketotorulene	No	7.48	Low	No	Yes	No	No	No	No	No
1,2-Dihydroxyphytofluene	No	8.07	Low	No	Yes	No	No	No	No	No
1,2-Dihydro-zeta-carotene	No	8.83	Low	No	Yes	No	No	No	No	No
1',2'-Dihydro-γ-carotene	No	8.06	Low	No	Yes	No	No	No	No	No
1-Hexosyl-1,2-dihydro-3,4-didehydroapo-8'-lycopenol	No	6.38	Low	No	Yes	No	No	No	No	No
1-Hydroxy-1,2,7',8',11',12'-hexahydrolycopene	No	8.62	Low	No	Yes	No	No	No	No	No
1-Hydroxy-1,2-dihydroneurosporene	No	8.47	Low	No	Yes	No	No	No	No	No
1-Hydroxy-1,2-dihydrophytoene	No	8.21	Low	No	Yes	No	No	No	No	No
1-Hydroxy-1,2-dihydrophytofluene	No	8.48	Low	No	Yes	No	No	No	No	No
1'-Hydroxy-3,4,1',2',11',12'-hexahydrospheroidene	No	8.53	Low	No	Yes	No	No	No	No	No
1'-Hydroxy-3,4,1',2'-tetrahydrospheroidene	No	8.47	Low	No	Yes	No	No	No	No	No
1-Hydroxy-3,4,7,8,1',2',11',12'-octahydrospherioidene	No	8.89	Low	No	Yes	No	No	No	No	No
1'-Hydroxy-4-keto-γ-carotene glucoside ester	No	7.61	Low	No	Yes	No	No	No	No	No
1'-Hydroxy-4-keto-γ-carotene glucoside hexadecanoate	No	11.03	Low	No	Yes	No	No	No	No	No
1'-Hydroxy-4-keto-γ-carotene glucoside mycolic acid ester	No	9.09	Low	No	Yes	No	No	No	No	No
1'-Hydroxytorulene	No	7.86	Low	No	Yes	No	No	No	No	No
1'-Hydroxy-γ-carotene glucoside ester	No	8.47	Low	No	Yes	No	No	No	No	No
1'-Hydroxy-γ-carotene glucoside mycolic acid ester	No	10.18	Low	No	Yes	No	No	No	No	No
1'-Hydroxy-γ-carotene glucoside	No	7.33	Low	No	Yes	No	No	No	No	No
1'-Hydroxy-γ-carotene	No	8.13	Low	No	Yes	No	No	No	No	No
1-Hydroxy-ζ-carotene	No	8.57	Low	No	Yes	No	No	No	No	No
1-Methoxy-1,2-dihydrophytoene	No	8.76	Low	No	Yes	No	No	No	No	No
1-Methoxy-1,2-dihydrophytofluene	No	9.03	Low	No	Yes	No	No	No	No	No
1'-Methoxy-3',4'-dehydro-γ-carotene	No	8.17	Low	No	Yes	No	No	No	No	No
1-Methoxy-3,4-didehydrolycopen-20-al	No	8.08	Low	No	Yes	No	No	No	No	No
2,2'-Diapocarotene-dial	No	6.29	Low	No	Yes	No	No	Yes	No	No
2,2'-Dihydroxyastaxanthin	No	5.88	Low	No	Yes	No	No	No	No	No
2,2'-Dihydroxycanthaxanthin	No	6.29	Low	No	Yes	No	No	No	No	No
2,2'-Dihydroxy-β-carotene	No	7.13	Low	No	Yes	No	No	No	No	No
2,2'-Diketospirilloxanthin	No	7.54	Low	No	Yes	No	No	No	No	No
2,2'-Diketo-β-carotene	No	7.01	Low	No	Yes	No	No	No	No	No
2,3,2'-Trihydroxy-4-keto-beta-carotene	No	6.59	Low	No	Yes	No	No	No	No	Yes
2,3,2'-Trihydroxy-β-carotene	No	6.78	Low	No	Yes	No	No	No	No	Yes
2,3-Didehydroxipholenin	No	7.36	Low	No	Yes	No	No	No	No	No
2,3-Dihydroxy-4-keto-γ-carotene	No	7.57	Low	No	Yes	No	No	No	No	No
2,3-Dihydroxyechinenone	No	6.8	Low	No	Yes	No	No	No	No	No
2,3-Dihydroxy-β-carotene	No	7.01	Low	No	Yes	No	No	No	No	No
2,3-Dihydroxy-γ-carotene	No	7.43	Low	No	Yes	No	No	No	No	No
2,4,4-trimethyl-3-(3-oxobutyl)-2-cyclohexen-1-one	No	2.3	High	Yes	No	No	No	No	No	No
2,6-Cyclolycopene-1,5-diol	No	7.68	Low	No	Yes	No	No	No	No	No
2'-Dehydroplectaniaxanthin	No	7.25	Low	No	Yes	No	No	No	No	No
2'-Dihydrophilipsiaxanthin	No	7.31	Low	No	Yes	No	No	Yes	No	No
2-Hydroxy-1',2'-dihydrotorulene 1',2'-oxide	No	7.89	Low	No	Yes	No	No	No	No	No
2'-Hydroxy-1',2'-dihydrotorulene	No	7.98	Low	No	Yes	No	No	No	No	No
2'-Hydroxy-2-keto-3,4-didehydro-β-carotene	No	7.08	Low	No	Yes	No	No	No	No	No
2-Hydroxyadonirubin	No	6.52	Low	No	Yes	No	No	No	No	No
2-Hydroxyadonixanthin	No	6.56	Low	No	Yes	No	No	No	No	Yes
2-Hydroxyastaxanthin	No	6.22	Low	No	Yes	No	No	No	No	Yes
2-Hydroxycanthaxanthin	No	6.63	Low	No	Yes	No	No	No	No	No
2-Hydroxyechinenone	No	7.04	Low	No	Yes	No	No	No	No	No
2'-Hydroxyflexixanthin dimethyl ether	No	7.59	Low	No	Yes	No	No	No	No	No
2'-Hydroxyflexixanthin trimethyl ether	No	8.37	Low	No	Yes	No	No	No	No	No
2-Hydroxy-monocyclic-phytofluene 1',2'-oxide	No	8.2	Low	No	Yes	Yes	No	No	No	No
2-Hydroxy-monocyclophytoene	No	8.2	Low	No	Yes	No	No	No	No	No
2-Hydroxy-monocyclophytophytofluene	No	8.33	Low	No	Yes	No	No	No	No	No
2-Hydroxymyxol-2'-fucoside	No	7.29	Low	No	Yes	No	No	No	No	Yes
2-Hydroxyplectaniaxanthin	No	7.05	Low	No	Yes	No	No	No	No	No
2-Hydroxy-α-carotene 5,6-epoxide	No	7.61	Low	No	Yes	No	No	No	No	No
2-Hydroxy-α-carotene	No	7.68	Low	No	Yes	No	No	No	No	No
2-Hydroxy-β-carotene 5,6-epoxide	No	7.47	Low	No	Yes	No	No	No	No	No
2-Hydroxy-β-carotene	No	7.54	Low	No	Yes	No	No	No	No	No
2-Keto-2'-hydroxy-β-carotene	No	7.08	Low	No	Yes	No	No	No	No	No
2-Keto-3,4-dehydro-β-carotene	No	7.34	Low	No	Yes	No	No	No	No	No
2-Keto-demethyl-spirilloxanthin	No	8.01	Low	No	Yes	No	No	No	No	No
2-Ketorhodovibrin	No	7.99	Low	No	Yes	No	No	No	No	No
2-Ketospirilloxanthin	No	8.23	Low	No	Yes	No	No	No	No	No
2-Keto-α-carotene	No	7.44	Low	No	Yes	No	No	No	No	No
2-Keto-β-carotene	No	7.45	Low	No	Yes	No	No	No	No	No
2-Norastaxanthin	No	6.36	Low	No	Yes	No	No	No	No	Yes
2-nor-Astaxanthin-diester	No	7.37	Low	No	Yes	No	No	No	No	No
3,1'-Dihydroxy-γ-carotene	No	7.81	Low	No	Yes	No	No	No	No	No
3,3'-Diethanoyloxyisorenieratene	No	7.82	Low	No	Yes	No	No	No	No	No
3,3'-Diketo-ε-carotene	No	7.02	Low	No	Yes	No	No	No	No	No
3,3'-Dimethoxyleprotene	No	8.08	Low	No	Yes	No	No	No	No	No
3,3'-Ditetrahydropyranosyloxyisorenieratene	No	9.39	Low	No	Yes	No	No	No	No	No
3,4,3',4',7',8',11',12'-Octahydrospirilloxanthin	No	8.96	Low	No	Yes	No	No	No	No	No
3,4,3',4',7',8'-Hexahydrospirilloxanthin	No	8.98	Low	No	Yes	No	No	No	No	No
3,4,3',4'-Bisdehydro-β-carotene	No	7.68	Low	No	Yes	No	No	No	No	No
3,4,3',4'-Tetradehydrorhodopin	No	8.24	Low	No	Yes	No	No	No	No	No
3,4,3',4'-Tetrahydrospirilloxanthin	No	8.88	Low	No	Yes	No	No	No	No	No
3,4,3',4'-Tetrahydrospirilloxanthin-20-al	No	8.4	Low	No	Yes	No	No	No	No	No
3,4,3',4'-Tetrahydroxypirardixanthin	No	6.51	Low	No	Yes	No	No	No	No	Yes
3,4,3'-Trihydroxy-α-carotene	No	7.03	Low	No	Yes	No	No	No	No	Yes
3,4,3'-Trihydroxy-β-carotene	No	6.54	Low	No	Yes	No	No	No	No	Yes
3,4,4'-Trihydroxypirardixanthin	No	7.26	Low	No	Yes	No	No	No	No	Yes
3,4,4'-Trihydroxy-β-carotene	No	6.87	Low	No	Yes	No	No	No	No	Yes
3,4,11',12'-Tetrahydrospheroidene	No	8.94	Low	No	Yes	No	No	No	No	No
3,4-Dehydrolycopen-16-al	No	8.12	Low	No	Yes	No	No	No	No	No
3,4-Dehydrolycopene	No	8.65	Low	No	Yes	No	No	No	No	No
3,4-Dehydrorhodopin glucoside ester	No	8.73	Low	No	Yes	No	No	No	No	No
3,4-Dehydrorhodopin glucoside	No	8.08	Low	No	Yes	No	No	No	No	No
3,4-Dehydrorhodopin	No	8.11	Low	No	Yes	No	No	No	No	No
3',4'-Dehydrorhodopin	No	8.23	Low	No	Yes	No	No	No	No	No
3',4'-Dehydro-Rhodopln glucoside ester	No	8.6	Low	No	Yes	No	No	No	No	No
3,4-Dehydro-γ,χ-carotene	No	7.57	Low	No	Yes	No	No	No	No	No
3,4-Didehydro-1,2-dihydrolycopen-20-al	No	8.01	Low	No	Yes	No	No	No	No	No
3,4-Didehydro-acycloretinal	No	4.6	High	No	No	No	No	Yes	No	No
3',4'-Didehydroisocryptoxanthin	No	7.34	Low	No	Yes	No	No	No	No	No
3,4-Didehydro-α-carotene	No	7.52	Low	No	Yes	No	No	No	No	No
3,4-Didehydro-β-carotene	No	7.6	Low	No	Yes	No	No	No	No	No
3,4-Dihydroanhydrorhodovibrin	No	8.91	Low	No	Yes	No	No	No	No	No
3',4'-Dihydrorhodovibrin	No	8.42	Low	No	Yes	No	No	No	No	No
3,4-Dihydrospheroidene	No	8.82	Low	No	Yes	No	No	No	No	No
3,4-Dihydrospheroidenone	No	7.85	Low	No	Yes	No	No	No	No	No
3,4-Dihydrospirilloxanthin	No	8.96	Low	No	Yes	No	No	No	No	No
3,4-Dihydroxy-β-carotene	No	7.44	Low	No	Yes	No	No	No	No	No
3',4-dihydroxy-ε-carotene-3-one	No	7.14	Low	No	Yes	No	No	No	No	No
3,4-Diketo-2',3'-dihydroxy-2-nor-beta-carotene	No	6.15	Low	No	Yes	No	No	No	No	No
3,4-Diketo-α-carotene	No	7.28	Low	No	Yes	No	No	No	No	No
3,5,6,3'-Tetrahydroxy-beta-carotene	No	6.75	Low	No	Yes	No	No	No	No	Yes
3',6'-Diepilutein	No	7.15	Low	No	Yes	No	No	No	No	No
3'-Dehydrolutein	No	7.17	Low	No	Yes	No	No	No	No	No
3'-Dehydrouriolide	No	6.56	Low	No	Yes	No	No	Yes	No	No
3'-Epilutein	No	7.15	Low	No	Yes	No	No	No	No	No
3-Ethanoyloxyisorenieratene	No	7.66	Low	No	Yes	No	No	No	No	No
3'-Hydroxy-3-keto-ε-carotene	No	7.06	Low	No	Yes	No	No	No	No	No
3-Hydroxy-4-ketotorulene	No	7.68	Low	No	Yes	No	No	No	No	No
3-Hydroxy-4-keto-α-carotene	No	7.08	Low	No	Yes	No	No	No	No	No
3-Hydroxy-4-keto-γ-carotene	No	7.53	Low	No	Yes	No	No	No	No	No
3'-Hydroxyechinenone	No	7.06	Low	No	Yes	No	No	No	No	No
3-Hydroxyisorenieratene	No	7.04	Low	No	Yes	No	No	No	No	No
3'-Hydroxyrubixanthin	No	7.65	Low	No	Yes	No	No	No	No	No
3-Hydroxysintaxanthin	No	5.71	Low	No	Yes	Yes	No	Yes	No	Yes
3-Hydroxy-β-apo-8'-carotnoic acid	No	4.94	Low	No	Yes	No	Yes	Yes	No	Yes
3-Hydroxy-β-zeacarotene	No	7.54	Low	No	Yes	No	No	No	No	No
3-Hydroxy-δ-carotene	No	7.99	Low	No	Yes	No	No	No	No	No
3'-Hydroxy-ε-caroten-3-one	No	7.06	Low	No	Yes	No	No	No	No	No
3-Keto-3'-hydroxy-ε-carotene	No	7.06	Low	No	Yes	No	No	No	No	No
3'-Keto-α-carotene	No	7.44	Low	No	Yes	No	No	No	No	No
3-Methoxy-3'-hydroxyleprotene	No	7.48	Low	No	Yes	No	No	No	No	No
3-Methoxyleprotene	No	7.86	Low	No	Yes	No	No	No	No	No
3-Oxoechinenone	No	7.26	Low	No	Yes	No	No	No	No	No
3-Palmitoyloxy-10'-apo-β-caroten-10'-oic acid	No	8.47	Low	No	Yes	No	No	No	No	No
4'-(beta-D-Glucopyranosyloxy)-7',8'-dihydro-4,4'-diapo-psi,psi-caroten-4-oic acid	No	5.45	Low	No	Yes	No	No	Yes	No	Yes
4-(D-Glucopyranosyloxy)-4,4'-diaponeurosporene	No	6.17	Low	No	Yes	No	No	No	No	Yes
4,4-(D-Glucopyranosyloxy)-4,4'-diapolycopene-4,4'-dioic acid diester	No	7.79	Low	No	Yes	No	No	No	No	No
4,4'-Diaplycopene-4,4'-dioic acid	No	5.23	Low	No	Yes	No	No	Yes	No	No
4,4'-Diapo-7,8,11,12-tetrahydrolycopene	No	5.78	Low	No	Yes	No	No	Yes	No	No
4,4'-Diapocaroten-4'-al-4-oic acid	No	5.5	Low	No	Yes	No	No	Yes	No	No
4,4'-Diapocarotenoic acid	No	5.77	Low	No	Yes	No	No	Yes	No	No
4,4'-Diapolycopen-4-al	No	6.26	Low	No	Yes	No	No	Yes	No	No
4,4'-Diapolycopene	No	6.59	Low	No	Yes	No	No	Yes	No	No
4,4'-Diapolycopenedial	No	5.73	Low	No	Yes	No	No	Yes	No	No
4,4'-Diaponeurosporen-4-al	No	6.16	Low	No	Yes	No	No	Yes	No	No
4,4'-Diaponeurosporen-4-oic acid ester	No	7.37	Low	No	Yes	No	No	Yes	No	No
4,4'-Diaponeurosporen-4-oic acid	No	5.97	Low	No	Yes	No	No	Yes	No	No
4,4'-Diaponeurosporene	No	6.54	Low	No	Yes	No	No	Yes	No	No
4,4'-Diapophytoene	No	6.89	Low	No	No	No	No	No	No	No
4,4'-Diapophytofluene	No	5.94	Low	No	Yes	No	No	Yes	No	No
4,4'-Diapo-zeta-carotene	No	6.83	Low	No	Yes	No	No	Yes	No	No
4,4'-Diketolycopene	No	7.28	Low	No	Yes	No	No	No	No	No
4,4'-Diketo-γ-carotene	No	6.76	Low	No	Yes	No	No	No	No	No
4'-Apo-3,4-didehydrolycopene	No	7.68	Low	No	Yes	No	No	Yes	No	No
4'-Ethoxy-4-keto-β-carotene	No	7.68	Low	No	Yes	No	No	No	No	No
4'-Hydroxy-3-oxoechinenone	No	6.88	Low	No	Yes	No	No	No	No	No
4-Hydroxy-4,4'-diaponeurosporene	No	6.33	Low	No	Yes	No	No	Yes	No	No
4'-Hydroxy-4,4'-diaponeurosporene-4-oic acid	No	5.51	Low	No	Yes	No	No	Yes	No	No
4'-Hydroxy-4-ketoalloxanthin	No	6	Low	No	Yes	No	No	No	No	Yes
4'-Hydroxy-4-ketopirardixanthin	No	7.14	Low	No	Yes	No	No	No	No	No
4'-Hydroxy-5',6'-dihydroechinenone	No	7.19	Low	No	Yes	No	No	No	No	No
4'-Hydroxyechinenone	No	6.98	Low	No	Yes	No	No	No	No	No
4-Hydroxylutein	No	7.03	Low	No	Yes	No	No	No	No	Yes
4-Hydroxymytiloxanthin	No	6	Low	No	Yes	No	No	No	No	Yes
4-Hydroxymyxol-2'-fucoside	No	7.27	Low	No	Yes	No	No	No	No	Yes
4-Hydroxyzeaxanthin	No	6.54	Low	No	Yes	No	No	No	No	Yes
4-Hydroxy-α-carotene	No	7.52	Low	No	Yes	No	No	No	No	No
4'-Hydroxy-γ-carotene	No	8.03	Low	No	Yes	No	No	No	No	No
4-Keto-3',4'-dehydro-β-carotene	No	7.25	Low	No	Yes	No	No	No	No	No
4-Keto-4'-hydroxyalloxanthin	No	5	Low	No	Yes	No	No	No	No	Yes
4-Ketocapsanthin	No	6.39	Low	No	Yes	No	No	No	No	No
4-Ketolutein D	No	6.58	Low	No	Yes	No	No	No	No	Yes
4-Ketolutein F	No	6.85	Low	No	Yes	No	No	No	No	Yes
4-Ketolutein	No	6.85	Low	No	Yes	No	No	No	No	Yes
4-Ketomyxol 2'-fucoside	No	6.95	Low	No	Yes	No	No	No	No	No
4-Ketomyxol	No	6.31	Low	No	Yes	No	No	No	No	Yes
4-Ketomyxoxanthophyll	No	5.96	Low	No	Yes	No	No	No	No	No
4-Ketonostoxanthin 3'-sulphate	No	7.36	Low	No	Yes	No	No	No	No	No
4-Ketonostoxanthin	No	6.02	Low	No	Yes	No	No	No	No	Yes
4-Ketophleixanthophyll	No	6.51	Low	No	Yes	No	No	No	No	No
4-Ketotorulene	No	7.66	Low	No	Yes	No	No	No	No	No
4-Keto-γ-carotene	No	7.78	Low	No	Yes	No	No	No	No	No
4-Oxomytiloxanthin	No	5.93	Low	No	Yes	No	No	No	No	Yes
4-Oxoretinol	No	3.48	High	No	No	Yes	Yes	No	No	No
5,6-Diepicapsokarpoxanthin	No	6.29	Low	No	Yes	No	No	No	No	Yes
5,6-Diepikarpoxanthin	No	6.75	Low	No	Yes	No	No	No	No	Yes
5,6-Diepilatoxanthin	No	6.34	Low	No	Yes	No	No	No	No	Yes
5,6-Dihydroxy-5,6-dihydrolutein	No	6.62	Low	No	Yes	No	No	No	No	Yes
5',6'-Epoxy-3'-hydroxy-3-methoxy-4,5-didehydro-5',6'-dihydro-4,6-cyclo-5,6-seco-beta,beta-caroten-5-one	No	7.17	Low	No	Yes	No	No	No	No	No
5,6-Epoxyretinoic acid	No	3.64	High	No	No	No	Yes	Yes	No	Yes
5',8'-Epoxy-3'-hydroxy-3-methoxy-4,5-didehydro-5',8'-dihydro-4,6-cyclo-5,6-seco-beta,beta-caroten-5-one	No	6.78	Low	No	Yes	No	No	No	No	No
5,8-Epoxy-3-hydroxy-5,8-dihydro-8'-apo-beta-caroten-8'-al	No	5.16	Low	No	Yes	No	Yes	Yes	No	Yes
5-Hydroxyeschscholtzxanthin	No	5.81	Low	No	Yes	No	No	No	No	Yes
5-Hydroxyzeaxanthin	No	6.92	Low	No	Yes	No	No	No	No	Yes
6-Epiheteroxanthin	No	5.98	Low	No	Yes	No	No	No	No	Yes
6-Epikarpoxanthin	No	6.75	Low	No	Yes	No	No	No	No	Yes
6'-Epilutein	No	7.15	Low	No	Yes	No	No	No	No	No
6'-Epimonadoxanthin	No	6.32	Low	No	Yes	No	No	No	No	No
6-Epineoflor	No	6.16	Low	No	Yes	No	No	No	No	Yes
6-Geranylgeranyl 8'-methyl 6,8'-diapocarotene-6,8'-dioate	No	9	Low	No	Yes	No	No	No	No	No
6'-Hydroxysiphonaxanthin decenoate	No	8.54	Low	No	Yes	No	No	No	No	No
6'-Hydroxysiphonaxanthin dodecenoate	No	9.01	Low	No	Yes	No	No	No	No	No
6'-Hydroxysiphonaxanthin	No	6.51	Low	No	Yes	No	No	No	No	Yes
6-O-sec-Hydroxyaeginetoyl ajugol	No	0	Low	No	Yes	No	No	No	No	No
7,7'-Dihydro-β-carotene	No	7.46	Low	No	Yes	No	No	No	No	No
7,8,7',8'-Tetradehydroastaxanthin	No	6.03	Low	No	Yes	No	No	No	No	Yes
7,8,7',8'-Tetrahydrocapsorubin	No	6.59	Low	No	Yes	No	No	No	No	No
7',8',11',12'-Tetrahydro-γ-carotene	No	8.25	Low	No	Yes	No	No	No	No	No
7,8-Didehydroaaptopurpurin	No	6.89	Low	No	Yes	Yes	No	No	No	No
7,8-Didehydroastaxanthin	No	6.16	Low	No	Yes	No	No	No	No	Yes
7,8-Didehydro-beta-cryptoxanthin	No	6.95	Low	No	Yes	No	No	No	No	No
7',8'-Didehydrodeepoxyneoxanthin	No	5.38	Low	No	Yes	No	No	No	No	Yes
7,8-Didehydroisorenieratene	No	7.62	Low	No	Yes	No	No	No	No	No
7,8-Didehydrorenieratene	No	7.59	Low	No	Yes	No	No	No	No	No
7,8-Didehydro-β-micropteroxanthin	No	5.16	High	No	Yes	Yes	Yes	Yes	No	Yes
7,8-Dihydro-3',4'-Dehydro-Rhodopin glucoside ester	No	9.23	Low	No	Yes	No	No	No	No	No
7,8-Dihydroparasiloxanthin	No	7.13	Low	No	Yes	No	No	No	No	No
7-Apoastaxanthinal	No	1.61	High	No	No	No	No	No	No	No
8'-Apoalloxanthinal	No	5.45	Low	No	Yes	Yes	Yes	Yes	No	Yes
8'-Apoastaxanthinal	No	5.24	Low	No	Yes	No	Yes	Yes	No	Yes
8'-Hydroxy-7',8'-dihydrocitranaxanthin	No	6.23	Low	No	Yes	Yes	No	No	No	Yes
8'-Hydroxy-7',8'-dihydroreticulaxanthin	No	6.06	Low	No	Yes	Yes	No	Yes	No	Yes
8'-Hydroxyabscisic acid	No	1.81	Low	No	No	No	No	No	No	No
9',10'-Dihydro-β-zeacarotene-3,17'-diol	No	7.64	Low	No	Yes	No	No	No	No	No
9-Apoastaxanthinone	No	2.19	Low	No	No	No	No	No	No	No
9'-Hydroxy-9'-apo-beta-caroten-3-one	No	5.49	Low	No	Yes	No	No	Yes	No	Yes
9'-Hydroxy-9'-apo-epsilon,psi-caroten-3-one	No	5.26	Low	No	Yes	No	Yes	Yes	No	Yes
9Z-Capsanthin-5,6-epoxide	No	6.97	Low	No	Yes	No	No	No	No	No
10'-Apoastaxanthinal	No	4.51	High	No	Yes	Yes	Yes	Yes	No	Yes
10'-Apolycopen-10'-oic acid	No	5.4	Low	No	Yes	No	No	Yes	No	No
10'-Apolycopen-10'-ol	No	5.76	Low	No	No	No	No	Yes	No	No
11',12'-Dihydrospheroidene	No	9.1	Low	No	Yes	No	No	No	No	No
11',12'-Dihydro-γ-zeacarotene	No	8.39	Low	No	Yes	No	No	No	No	No
11-Apoastaxanthinal	No	2.35	Low	No	Yes	No	No	No	No	No
12'-Apoastaxanthinal	No	4.38	High	Yes	Yes	Yes	Yes	Yes	No	Yes
13-apoaxtaxanthinone	No	2.87	High	Yes	No	No	Yes	Yes	No	No
14'-Apoastaxanthinal	No	3.39	High	Yes	No	Yes	Yes	Yes	No	Yes
15,7',8',11',12',15'-Hexahydro-beta,psi-caroten-2-ol	No	7.88	Low	No	Yes	No	No	No	No	No
15-Apoastaxanthinal	No	3.16	High	Yes	No	Yes	Yes	Yes	No	Yes
15-cis-Spheroidene	No	8.75	Low	No	Yes	No	No	No	No	No
15-Hydroxy-7',8',9',10',11',12',13',14'-octahydro-6'-apo-beta-caroten-7'-one	No	6	Low	No	Yes	Yes	No	No	No	Yes
15Z-Spheroiden	No	8.76	Low	No	Yes	No	No	No	No	No
16'-Hydroxytorulene	No	7.88	Low	No	Yes	No	No	No	No	No
18'-Hydroxytorulene	No	7.74	Low	No	Yes	No	No	No	No	No
19-Butanoyloxymytiloxanthin	No	5.76	Low	No	Yes	No	No	No	No	No
19'-Hexanoyloxyfucoxanthin	No	6.53	Low	No	Yes	No	No	No	No	No
19-Hexanoyloxyfucoxanthinol	No	6.53	Low	No	Yes	No	No	No	No	No
19'-Hexanoyloxyisomytiloxanthin	No	5.75	Low	No	Yes	No	No	No	No	No
19-Hexanoyloxymytiloxanthin	No	6.33	Low	No	Yes	No	No	No	No	No
19-Hexanoyloxyparacentrone 3-acetate	No	7.06	Low	No	Yes	No	No	No	No	No
19'-Hydroxyfucoxanthin (19'-butanoate)	No	7.34	Low	No	Yes	No	No	No	No	No
19'-Hydroxyfucoxanthin	No	6.03	Low	No	Yes	No	No	No	No	No
19'-Hydroxyfucoxanthinol	No	6.01	Low	No	Yes	No	No	No	No	Yes
19-Hydroxymytiloxanthin	No	4.75	Low	No	Yes	No	No	No	No	Yes
19-Methoxy siphonaxanthin	No	6.61	Low	No	Yes	No	No	No	No	No
Aaptopurpurin	No	8.07	Low	No	Yes	Yes	No	No	No	No
Abscisate	No	1.97	High	Yes	No	No	No	No	No	No
Abscisic acid glucose ester	No	2.25	Low	No	Yes	No	No	No	No	No
Abscisic aldehyde	No	2.28	High	Yes	No	No	No	No	No	No
Acetyl-4,4'-diapolycopene-4,4'-dioate	No	5.55	Low	No	Yes	No	No	Yes	No	No
Actinioerythrin	No	4.88	Low	No	Yes	No	No	Yes	No	No
Actinioerythrol	No	6.22	Low	No	Yes	No	No	Yes	No	Yes
Acycloretinal	No	4.08	High	No	No	No	No	Yes	No	No
Adonirubin	No	6.86	Low	No	Yes	No	No	No	No	No
Adonixanthin	No	6.76	Low	No	Yes	No	No	No	No	No
Adonixanthin-β-D-glucoside	No	6.83	Low	No	Yes	No	No	No	No	No
Aesculaxanthin	No	5.76	Low	No	Yes	No	No	Yes	No	Yes
Aesculaxanthol	No	5.96	Low	No	Yes	No	No	Yes	No	Yes
Agelaxanthin A	No	7.35	Low	No	Yes	Yes	No	No	No	No
Agelaxanthin B	No	6.65	Low	No	Yes	No	No	No	No	No
Agelaxanthin C	No	6.41	Low	No	Yes	No	No	No	No	Yes
Aleuriaxanthin	No	7.9	Low	No	Yes	No	No	No	No	No
Allenicmytiloxanthin	No	5.77	Low	No	Yes	No	No	No	No	Yes
Alloxanthin	No	6.59	Low	No	Yes	No	No	No	No	No
all-trans-13,14-Dihydroretinol	No	4.12	High	Yes	No	Yes	Yes	Yes	Yes	No
all-trans-Celaxanthin	No	7.94	Low	No	Yes	No	No	No	No	No
Amarouciaxanthin A	No	5.51	Low	No	Yes	No	No	No	No	Yes
Amarouciaxanthin B	No	6.56	Low	No	Yes	No	No	No	No	Yes
Anhydroamarouciaxanthin B	No	6.59	Low	No	Yes	No	No	No	No	No
Anhydrodiatoxanthin	No	7.36	Low	No	Yes	No	No	No	No	No
Anhydroeschscholtzxanthin	No	7.36	Low	No	Yes	No	No	No	No	No
Anhydrolutein I	No	7.53	Low	No	Yes	No	No	No	No	No
Anhydrolutein II	No	7.59	Low	No	Yes	No	No	No	No	No
Anhydrolutein III	No	7.46	Low	No	Yes	No	No	No	No	No
Anhydromicromonal	No	7.05	Low	No	Yes	No	No	No	No	No
Anhydromicromonol	No	7.05	Low	No	Yes	No	No	No	No	No
Anhydroperidinin	No	6.37	Low	No	Yes	No	No	Yes	No	No
Anhydroprasinoxanthin	No	7.14	Low	No	Yes	No	No	No	No	Yes
Anhydrorhodovibrin	No	8.52	Low	No	Yes	No	No	No	No	No
Anhydrouriolide	No	6.96	Low	No	Yes	No	No	Yes	No	No
Antheraxanthin B	No	7.1	Low	No	Yes	No	No	No	No	No
Antheraxanthin	No	7.1	Low	No	Yes	No	No	No	No	No
Aphanizophyll	No	7.17	Low	No	Yes	No	No	No	No	Yes
Apo-4'-lycopenal	No	7.16	Low	No	Yes	No	No	Yes	No	No
Apo-4'-lycopenoic acid	No	6.8	Low	No	Yes	No	No	Yes	No	No
Apo-6'-lycopenal	No	6.37	Low	No	Yes	No	No	Yes	No	No
Apo-8'-capsorubinal	No	5.12	Low	No	Yes	Yes	Yes	Yes	No	Yes
Apo-8'-lycopenal	No	6.15	Low	No	Yes	No	No	Yes	No	No
Apo-8'-lycopenol	No	6.04	Low	No	Yes	No	No	Yes	No	No
Apo-8'-violaxanthin	No	5.53	Low	No	Yes	Yes	Yes	Yes	No	Yes
Apo-10'-lycopenal	No	5.62	Low	No	Yes	No	No	Yes	No	No
Apo-10'-zeaxanthinal	No	4.73	Low	No	Yes	Yes	Yes	Yes	No	Yes
Apo-10'-β-carotenol	No	5.36	Low	No	Yes	Yes	No	No	No	No
Apo-12-fucoxanthinal	No	4.55	High	No	Yes	Yes	Yes	Yes	No	Yes
Apo-12'-lycopenal	No	5.08	Low	No	Yes	No	No	Yes	No	No
Apo-12'-zeaxanthinal	No	4.51	High	No	Yes	Yes	Yes	Yes	No	Yes
Apo-13'-fucoxanthinone	No	3.05	High	Yes	Yes	No	Yes	No	No	No
Apo-14,8'-diapo-carotenedial	No	2.2	High	Yes	No	No	No	No	No	No
Apo-14'-lycopenal	No	4.72	Low	No	Yes	No	No	Yes	No	No
Apoastacenal	No	5.24	Low	No	Yes	No	No	Yes	No	Yes
Astacein	No	13.79	Low	No	Yes	No	No	No	No	No
Astacene	No	6.69	Low	No	Yes	No	No	No	No	No
Astaxanthin 5,6-epoxide	No	6.6	Low	No	Yes	No	No	No	No	No
Astaxanthin 5,8-epoxide	No	6.1	Low	No	Yes	No	No	No	No	Yes
Astaxanthin diester	No	7.75	Low	No	Yes	No	No	No	No	No
Astaxanthin diglucoside	No	5.78	Low	No	Yes	No	No	No	No	No
Astaxanthin dirhamnoside	No	6.01	Low	No	Yes	No	No	No	No	No
Astaxanthin glucoside	No	6.57	Low	No	Yes	No	No	No	No	No
Astaxanthin monoester	No	7.33	Low	No	Yes	No	No	No	No	No
Astaxanthin	No	6.63	Low	No	Yes	No	No	No	No	No
Astaxanthin-5,6-peroxide	No	5.26	Low	No	Yes	No	No	Yes	No	No
Astaxanthin-5,8-peroxide	No	6.05	Low	No	Yes	No	No	Yes	No	No
Asymmetric 9Z-ζ-carotene	No	8.59	Low	No	Yes	No	No	No	No	No
Asymmetric ζ-carotene	No	8.59	Low	No	Yes	No	No	No	No	No
Aurochrome	No	7.62	Low	No	Yes	No	No	No	No	No
Auroxanthin	No	6.9	Low	No	Yes	No	No	No	No	Yes
Bacteriorubixanthin	No	7.91	Low	No	Yes	No	No	No	No	No
Bacteriorubixanthinal	No	7.54	Low	No	Yes	No	No	No	No	No
Bastaxanthin B	No	-8.19	Low	No	Yes	No	No	No	No	No
Bastaxanthin B2	No	-8.15	Low	No	Yes	No	No	No	No	No
Bastaxanthin C	No	-7.85	Low	No	Yes	No	No	No	No	No
Bastaxanthin C2	No	-8.46	Low	No	Yes	No	No	No	No	No
Bastaxanthin D	No	-7.86	Low	No	Yes	No	No	No	No	No
Bastaxanthin E	No	-22.37	Low	No	Yes	No	No	No	No	No
Bastaxanthin F	No	-20.88	Low	No	Yes	No	No	No	No	No
Bastaxanthol b diacetate	No	6.48	Low	No	Yes	No	No	No	No	No
Bastaxanthol B	No	5.56	Low	No	Yes	No	No	No	No	No
Bastaxanthol C	No	6.05	Low	No	Yes	No	No	No	No	Yes
beta-D-glucosyl 4,4'-diaponeurosporenoic acid	No	5.98	Low	No	Yes	No	No	Yes	No	Yes
Bisdehydrolycopene	No	8.55	Low	No	Yes	No	No	No	No	No
Bisdehydro-β-carotene-2-carboxylic acid	No	6.85	Low	No	Yes	No	No	No	No	No
Bixin	No	4.74	High	No	Yes	No	No	Yes	No	No
Blumenol C cellobioside	No	3.35	Low	No	No	No	No	No	No	No
Botryoxanthin A	No	12.75	Low	No	Yes	No	No	No	No	No
Botryoxanthin B	No	12.92	Low	No	Yes	No	No	No	No	No
Braunixanthin 1	No	19.47	Low	No	Yes	No	No	No	No	No
Braunixanthin 2	No	0	Low	No	Yes	No	No	No	No	No
Braunixanthins	No	0	Low	No	Yes	No	No	No	No	No
Brittonxanthin	No	7.17	Low	No	Yes	No	No	No	No	No
C13-epoxide	No	2.7	High	Yes	No	No	No	No	No	No
C25-Allenic-apo-aldehyde	No	3.76	High	Yes	Yes	No	Yes	Yes	No	Yes
Caloxanthin 3-sulphate	No	-7.05	Low	No	Yes	No	No	No	No	No
Caloxanthin	No	6.42	Low	No	Yes	No	No	No	No	Yes
Canary-xanthophyll B	No	7.02	Low	No	Yes	No	No	No	No	No
Canthaxanthin	No	6.94	Low	No	Yes	No	No	No	No	No
Capsanthin 3,6-epoxide	No	6.83	Low	No	Yes	No	No	No	No	Yes
Capsanthin 5,6-epoxide	No	6.97	Low	No	Yes	No	No	No	No	No
Capsanthin	No	6.86	Low	No	Yes	No	No	No	No	No
Capsanthone	No	6.68	Low	No	Yes	No	No	No	No	No
Capsochrome	No	6.68	Low	No	Yes	No	No	No	No	Yes
Capsoneoxanthin	No	6.4	Low	No	Yes	No	No	No	No	Yes
Capsorubin	No	6.66	Low	No	Yes	No	No	No	No	Yes
Capsorubone	No	6.17	Low	No	Yes	No	No	No	No	No
Carotenonaldehyde	No	4.84	High	No	Yes	No	No	Yes	No	Yes
Celaxanthin	No	9.74	Low	No	Yes	No	No	No	No	No
Ceratoxanthin	No	7.83	Low	No	Yes	No	No	No	No	No
Ceratoxanthone	No	6.84	Low	No	Yes	No	No	No	No	No
Ceratozamiaxanthin	No	7.53	Low	No	Yes	No	No	No	No	No
Chlorobactene	No	8.08	Low	No	Yes	No	No	No	No	No
Chloroxanthin	No	8.4	Low	No	Yes	No	No	No	No	No
Chrysanthemaxanthin	No	7.15	Low	No	Yes	No	No	No	No	Yes
Citranaxanthin	No	6.34	Low	No	Yes	No	No	No	No	No
Clathriaxanthin	No	7.33	Low	No	Yes	No	No	No	No	No
Cochloxanthin	No	4.83	Low	No	Yes	No	Yes	Yes	No	Yes
Corbiculaxanthin 3'-acetate	No	6.87	Low	No	Yes	No	No	No	No	No
Corbiculaxanthin	No	5.95	Low	No	Yes	No	No	No	No	Yes
Cotingin	No	7.32	Low	No	Yes	No	No	No	No	No
Crassostreaxanthin A	No	7.06	Low	No	Yes	No	No	No	No	No
Crassostreaxanthin B	No	6.22	Low	No	Yes	No	No	No	No	No
Crocetin dineapolitanosyl ester	No	1.43	Low	No	Yes	No	No	No	No	No
Crocetin gentiobiosyl neapolitanosyl ester	No	3.84	Low	No	Yes	No	No	No	No	No
Crocetin glucosyl methyl diester	No	2.05	Low	No	Yes	No	No	No	No	No
Crocetin	No	3.33	Low	No	No	No	No	Yes	No	No
Crocetinsemialdehyde	No	3.55	High	Yes	No	No	Yes	Yes	No	No
Crocin 2	No	2.92	Low	No	Yes	No	No	No	No	No
Crocin 3	No	3.51	Low	No	Yes	No	No	No	No	No
Crocin 4	No	3.33	Low	No	Yes	No	No	No	No	No
Crocin 5	No	3.97	Low	No	Yes	No	No	No	No	No
Crocin	No	3.06	Low	No	Yes	No	No	No	No	No
Crocoxanthin	No	7.42	Low	No	Yes	No	No	No	No	No
Crustaxanthin	No	6.71	Low	No	Yes	No	No	No	No	Yes
Cryptocapsin	No	7.07	Low	No	Yes	No	No	No	No	No
Cryptocapsin-5,6-epoxide	No	7.23	Low	No	Yes	No	No	No	No	No
Cryptocapsin-5,8-epoxide	No	7.17	Low	No	Yes	No	No	No	No	No
Cryptocapsone	No	6.92	Low	No	Yes	No	No	No	No	No
Cryptochrome	No	7.24	Low	No	Yes	No	No	No	No	No
Cryptoflavin	No	7.42	Low	No	Yes	No	No	No	No	No
Cryptoxanthin 5,6,5',8'-diepoxide	No	7.39	Low	No	Yes	No	No	No	No	No
Cryptoxanthin 5,6-epoxide	No	7.51	Low	No	Yes	No	No	No	No	No
Cryptoxanthin 5',6'-epoxide	No	7.5	Low	No	Yes	No	No	No	No	No
Cryptoxanthin 5',8'-epoxide	No	7.31	Low	No	Yes	No	No	No	No	No
Cryptoxanthin diepoxide	No	7.52	Low	No	Yes	No	No	No	No	No
Cryptoxanthin glucoside	No	8.03	Low	No	Yes	No	No	No	No	No
Cucumariaxanthins A	No	7.4	Low	No	Yes	No	No	No	No	No
Cucumariaxanthins B	No	7.65	Low	No	Yes	No	No	No	No	No
Cucumariaxanthins C	No	7.78	Low	No	Yes	No	No	No	No	No
Cucurbitachrome A	No	6.49	Low	No	Yes	No	No	No	No	Yes
Cucurbitaxanthin A	No	6.92	Low	No	Yes	No	No	No	No	No
Cucurbitaxanthin B	No	6.92	Low	No	Yes	No	No	No	No	No
Cyclopyrrhoxanthin	No	6.13	Low	No	Yes	No	No	Yes	No	No
Cycloviolaxanthin	No	6.87	Low	No	Yes	No	No	No	No	No
Deepoxydinoxanthin	No	6.55	Low	No	Yes	No	No	No	No	No
Deepoxyneoxanthin	No	6.85	Low	No	Yes	No	No	No	No	Yes
Deepoxysalmoxanthin	No	6.73	Low	No	Yes	No	No	No	No	Yes
Deepoxyuriolide	No	6.69	Low	No	Yes	No	No	No	No	No
Dehydroflexixanthin	No	7.58	Low	No	Yes	No	No	No	No	No
Dehydroophioxanthin	No	-21.84	Low	No	Yes	No	No	No	No	No
Dehydro-γ,ψ-carotene	No	8.24	Low	No	Yes	No	No	No	No	No
Deinoxanthin	No	7.27	Low	No	Yes	No	No	No	No	No
Demethylspheroidene glucoside	No	8.11	Low	No	Yes	No	No	No	No	No
Demethylspheroidene	No	8.4	Low	No	Yes	No	No	No	No	No
Demethylspheroidenone	No	7.6	Low	No	Yes	No	No	No	No	No
Deoxyflexixanthin	No	7.6	Low	No	Yes	No	No	No	No	No
Deoxymyxol	No	7.69	Low	No	Yes	No	No	No	No	No
Deoxyoscillol 2-rhamnoside	No	7.52	Low	No	Yes	No	No	No	No	No
Diadinochrome A	No	7.08	Low	No	Yes	No	No	No	No	Yes
Diadinochrome B	No	7.08	Low	No	Yes	No	No	No	No	Yes
Diadinochrome	No	7.08	Low	No	Yes	No	No	No	No	Yes
Diadinoxanthin B	No	7	Low	No	Yes	No	No	No	No	No
Diadinoxanthin	No	7	Low	No	Yes	No	No	No	No	No
Diapolycopenedioic acid diglucosyl ester	No	6.22	Low	No	Yes	No	No	No	No	No
Diapolycopenedioic acid glucosyl ester	No	5.99	Low	No	Yes	No	No	Yes	No	Yes
Diatoxanthin 3,6-epoxide	No	6.88	Low	No	Yes	No	No	No	No	Yes
Diatoxanthin	No	6.09	Low	No	Yes	No	No	No	No	No
Didehydro-2,2'-diketo-β-carotene	No	7.02	Low	No	Yes	No	No	No	No	No
Didehydrotrikentriorhodin	No	6.61	Low	No	Yes	Yes	No	No	No	Yes
Didemethylspirilloxanthin glucoside ester	No	8.72	Low	No	Yes	No	No	No	No	No
Didemethylspirilloxanthin glucoside	No	8.5	Low	No	Yes	No	No	No	No	No
Didemethylspirilloxanthin	No	8.3	Low	No	Yes	No	No	No	No	No
Dihydroacrinidiolide	No	2.29	High	Yes	No	No	No	No	No	No
Dihydrocochloxanthin	No	4.9	Low	No	Yes	No	Yes	Yes	No	Yes
Dihydrolutein	No	7.01	Low	No	Yes	No	No	No	No	No
Dihydrophaseic acid	No	2.09	High	No	No	No	No	No	No	No
Dihydroprasinoxanthin epoxide	No	6.15	Low	No	Yes	No	No	No	No	Yes
Dihydrovitixanthin	No	5.08	Low	No	Yes	No	No	Yes	No	Yes
Dihydroxylycopene diglucoside diester	No	8.59	Low	No	Yes	No	No	No	No	No
Dihydroxylycopene diglucoside ester	No	7.68	Low	No	Yes	No	No	No	No	No
Dihydroxylycopene diglucoside	No	7.63	Low	No	Yes	No	No	No	No	No
Dihydroxylycopene glucoside	No	7.96	Low	No	Yes	No	No	No	No	No
Dihydroxylycopene	No	8.21	Low	No	Yes	No	No	No	No	No
Dihydroxyneurosporene	No	8.43	Low	No	Yes	No	No	No	No	No
Dihydroxypirardixanthin	No	7.37	Low	No	Yes	No	No	No	No	No
Dihydro-β-carotene	No	7.79	Low	No	Yes	No	No	No	No	No
Dihydro-β-ionol	No	2.99	High	Yes	No	No	No	No	No	No
Dihydro-β-ionone	No	2.75	High	Yes	No	No	No	No	No	No
Dihydro-γ,ψ-carotene	No	8.36	Low	No	Yes	No	No	No	No	No
Dimethylcrocetin	No	4.92	High	Yes	Yes	No	Yes	Yes	No	No
Dinochrome A	No	7.09	Low	No	Yes	No	No	No	No	No
Dinochrome B	No	7.09	Low	No	Yes	No	No	No	No	No
Dinoxanthin	No	6.68	Low	No	Yes	No	No	No	No	No
Ditaxanthin	No	5.8	Low	No	Yes	No	No	Yes	No	Yes
Echinenone	No	7.33	Low	No	Yes	No	No	No	No	No
Erythroxanthin sulphate	No	-7.44	Low	No	Yes	No	No	No	No	No
Erythroxanthin	No	6.59	Low	No	Yes	No	No	No	No	Yes
Eschscholtzxanthin	No	6.91	Low	No	Yes	No	No	No	No	No
Eschscholtzxanthone	No	6.73	Low	No	Yes	No	No	No	No	No
Eutreptiellanone	No	6.6	Low	No	Yes	No	No	No	No	No
Flavochrome	No	7.78	Low	No	Yes	No	No	No	No	No
Flavoxanthin	No	7.15	Low	No	Yes	No	No	No	No	Yes
Flexixanthin	No	7.16	Low	No	Yes	No	No	No	No	No
Foliachrome	No	7.12	Low	No	Yes	No	No	No	No	Yes
Fritschiellaxanthin	No	6.85	Low	No	Yes	No	No	No	No	Yes
Fucoxanthin 3-acetate	No	6.73	Low	No	Yes	No	No	No	No	No
Fucoxanthin 3-ester	No	7	Low	No	Yes	No	No	No	No	No
Fucoxanthin pyropheophorbide A ester	No	10.61	Low	No	Yes	No	No	No	No	No
Fucoxanthin	No	5.76	Low	No	Yes	No	No	No	No	No
Fucoxanthinol 3-ester	No	5.96	Low	No	Yes	No	No	No	No	No
Fucoxanthinol 3'-sulphate	No	-7.15	Low	No	Yes	No	No	No	No	No
Fucoxanthinol	No	6.52	Low	No	Yes	No	No	No	No	No
Galloxanthin	No	4.91	High	No	Yes	Yes	Yes	Yes	No	Yes
gamma,gamma-Carotene	No	7.92	Low	No	Yes	No	No	No	No	No
Gazaniaxanthin	No	8.01	Low	No	Yes	No	No	No	No	No
Gelliodenone	No	7.06	Low	No	Yes	No	No	No	No	No
Gelliodesxanthin	No	6.32	Low	No	Yes	No	No	Yes	No	Yes
Glucopyranosyl-1-O-(4,4'-diapo-7',8',11',12'-tetrahydrolycopen-4-oate)-6-O-(2-methylbutanoate)	No	5.99	Low	No	Yes	No	No	No	No	No
Gobiusxanthin	No	6.83	Low	No	Yes	No	No	No	No	Yes
Guaraxanthin	No	6.6	Low	No	Yes	No	No	No	No	No
Gyroxanthin	No	6.05	Low	No	Yes	No	No	No	No	No
Halocynthiaxanthin 3'-acetate pyropheophorbide A ester	No	10.65	Low	No	Yes	No	No	No	No	No
Halocynthiaxanthin 3'-acetate	No	6.62	Low	No	Yes	No	No	No	No	No
Halocynthiaxanthin	No	6.77	Low	No	Yes	No	No	No	No	Yes
Helenien	No	15.06	Low	No	Yes	No	No	No	No	No
Heteranthin	No	5.08	High	No	Yes	Yes	Yes	Yes	No	Yes
Heteroxanthin	No	5.98	Low	No	Yes	No	No	No	No	Yes
Hexadehydro-β-caroten-3-ol	No	7.34	Low	No	Yes	No	No	No	No	No
Hopkinsiaxanthin	No	5.33	High	No	Yes	No	Yes	Yes	No	Yes
Hurghadin	No	6.22	Low	No	Yes	No	No	Yes	No	Yes
Hydratoperidinin	No	5.4	Low	No	Yes	No	No	No	No	No
Hydratopyrrhoxanthinol	No	5.34	Low	No	Yes	No	No	No	No	Yes
Hydroxy-3,4-dehydro-apo-8'-lycopene	No	6.44	Low	No	Yes	No	No	Yes	No	No
Hydroxychlorobactene glucoside hexadecanoate	No	11.24	Low	No	Yes	No	No	No	No	No
Hydroxychlorobactene glucoside laurate	No	8.75	Low	No	Yes	No	No	No	No	No
Hydroxychlorobactene glucoside	No	5.26	Low	No	Yes	No	No	No	No	Yes
Hydroxychlorobactene	No	7.95	Low	No	Yes	No	No	No	No	No
Hydroxyclathriaxanthin	No	6.77	Low	No	Yes	No	No	No	No	Yes
Hydroxydemethylspheroidene	No	8.41	Low	No	Yes	No	No	No	No	No
Hydroxydemethylspheroidenone	No	7.58	Low	No	Yes	No	No	No	No	No
Hydroxy-diaponeurosporenal	No	5.72	Low	No	Yes	No	No	Yes	No	No
Hydroxysintaxanthin 5,6-epoxide	No	5.72	Low	No	Yes	Yes	No	Yes	No	Yes
Hydroxyspheroidene	No	8.32	Low	No	Yes	No	No	No	No	No
Hydroxyspheroidenone	No	8.05	Low	No	Yes	No	No	No	No	No
Idoxanthin	No	6.45	Low	No	Yes	No	No	No	No	Yes
Isoagelaxanthin A	No	7.41	Low	No	Yes	Yes	No	No	No	No
Isocarotene	No	7.72	Low	No	Yes	No	No	No	No	No
Isoclathriaxanthin	No	6.86	Low	No	Yes	No	No	No	No	No
Isocryptoxanthin	No	7.36	Low	No	Yes	No	No	No	No	No
Isofucoxanthin	No	3.99	Low	No	Yes	No	No	No	No	No
Isofucoxanthinol	No	5.79	Low	No	Yes	No	No	No	No	Yes
Isomytiloxanthin	No	6.29	Low	No	Yes	No	No	No	No	Yes
Isophorone	No	2.09	High	Yes	No	No	No	No	No	No
Isorenieracistene	No	7.47	Low	No	Yes	No	No	No	No	No
Isorenieradicistene	No	7.47	Low	No	Yes	No	No	No	No	No
Isorenieratene	No	7.47	Low	No	Yes	No	No	No	No	No
Isorenieratene-3,3'-diol	No	7.03	Low	No	Yes	No	No	No	No	No
Isotedaniaxanthin	No	7.19	Low	No	Yes	Yes	No	No	No	No
Isotedanin	No	7.04	Low	No	Yes	No	No	No	No	No
Isozeaxanthin	No	6.96	Low	No	Yes	No	No	No	No	No
Karpoxanthin	No	6.75	Low	No	Yes	No	No	No	No	Yes
Ketocynthiaxanthin	No	6.05	Low	No	Yes	No	No	No	No	Yes
Ketohydroxylycopene	No	7.78	Low	No	Yes	No	No	Yes	No	No
K-G	No	7.85	Low	No	Yes	No	No	No	No	No
Kuesteriaxanthin	No	6.92	Low	No	Yes	No	No	No	No	No
Latochrome	No	6.51	Low	No	Yes	No	No	No	No	Yes
Latoxanthin	No	6.34	Low	No	Yes	No	No	No	No	Yes
Lepidoxanthin	No	8.18	Low	No	Yes	No	No	No	No	No
Lilixanthin	No	6.53	Low	No	Yes	No	No	No	No	Yes
Loniceraxanthin	No	5.98	Low	No	Yes	No	No	No	No	No
Loroxanthin decenoate	No	9.3	Low	No	Yes	No	No	No	No	No
Loroxanthin dodecenoate	No	9.66	Low	No	Yes	No	No	No	No	No
Loroxanthin	No	7.03	Low	No	Yes	No	No	No	No	Yes
Lutein 3-acetate	No	7.46	Low	No	Yes	No	No	No	No	No
Lutein 3'-pyropheophorbide A ester	No	10.58	Low	No	Yes	No	No	No	No	No
Lutein 3-pyropheophorbide A ester	No	11.13	Low	No	Yes	No	No	No	No	No
Lutein dimethyl ether	No	8.08	Low	No	Yes	No	No	No	No	No
Lutein epoxide	No	7.25	Low	No	Yes	No	No	No	No	Yes
Lutein G	No	7.15	Low	No	Yes	No	No	No	No	No
Lutein	No	7.15	Low	No	Yes	No	No	No	No	No
Luteochrome	No	7.72	Low	No	Yes	No	No	No	No	No
Luteoxanthin	No	7.15	Low	No	Yes	No	No	No	No	Yes
Lycopanerols A	No	16.63	Low	No	Yes	No	No	No	No	No
Lycopanerols B	No	16.25	Low	No	Yes	No	No	No	No	No
Lycopanerols C	No	12.26	Low	No	Yes	No	No	No	No	No
Lycopanerols D acetate	No	14.19	Low	No	Yes	No	No	No	No	No
Lycopanerols D	No	14.69	Low	No	Yes	No	No	No	No	No
Lycopanerols E	No	19.51	Low	No	Yes	No	No	No	No	No
Lycopanerols F	No	22	Low	No	Yes	No	No	No	No	No
Lycopanerols G	No	20.25	Low	No	Yes	No	No	No	No	No
Lycopanerols I	No	11.03	Low	No	Yes	No	No	No	No	No
Lycopanerols K	No	0	Low	No	Yes	No	No	No	No	No
Lycopanerols L	No	16.69	Low	No	Yes	No	No	No	No	No
Lycopen-19-al	No	7.33	Low	No	Yes	No	No	No	No	No
Lycopen-20-al	No	7.97	Low	No	Yes	No	No	No	No	No
Lycopenal	No	7.97	Low	No	Yes	No	No	No	No	No
Lycopene 1,2-epoxide	No	8.58	Low	No	Yes	No	No	No	No	No
Lycopene 5,6-epoxide	No	8.36	Low	No	Yes	No	No	No	No	No
Lycopene	No	8.53	Low	No	Yes	No	No	No	No	No
Lycopersene	No	8.41	Low	No	Yes	No	No	No	No	No
Lycophyll	No	8.19	Low	No	Yes	No	No	No	No	No
Lycoxanthin	No	8.08	Low	No	Yes	No	No	No	No	No
Mactraxanthin	No	6.34	Low	No	Yes	No	No	No	No	Yes
Mangicrocin	No	5.45	Low	No	Yes	No	No	No	No	No
meso-Astaxanthin	No	6.63	Low	No	Yes	No	No	No	No	No
Meso-Zeaxanthin	No	7.23	Low	No	Yes	No	No	No	No	No
Methoxyhydroxylycopene glucoside ester	No	9.37	Low	No	Yes	No	No	No	No	No
Methoxyhydroxylycopene glucoside	No	7.84	Low	No	Yes	No	No	No	No	No
Methoxy-keto-myxocoxanthin	No	7.93	Low	No	Yes	No	No	No	No	No
Methoxylycopenal	No	8.31	Low	No	Yes	No	No	No	No	No
Methoxyspheroidene	No	9.08	Low	No	Yes	No	No	No	No	No
Methoxyspheroidenone	No	8.32	Low	No	Yes	No	No	No	No	No
Methyl (9Z)-6'-oxo-6,5'-diapocaroten-6-oate	No	5.33	High	No	Yes	No	No	Yes	No	No
Methyl (9Z)-6'-oxo-6,6'-diapocaroten-6-oate	No	5.54	High	Yes	Yes	No	No	Yes	No	No
Methyl 4,4'-diapolycopene-dioate	No	6.07	Low	No	Yes	No	No	Yes	No	No
Methyl 9'Z-apo-6'-lycopenoate	No	7.19	Low	No	Yes	No	No	Yes	No	No
Methyl apo-6'-lycopenoate	No	7.19	Low	No	Yes	No	No	Yes	No	No
Methyl apo-8'-lycopenoate	No	6.86	Low	No	Yes	No	No	Yes	No	No
Methyl beta-apo-8'-carotenoate	No	6.47	Low	No	Yes	No	No	No	No	No
Methyl glucosyl-3,4-dehydro-apo-8'-lycopenoate	No	5.86	Low	No	Yes	No	No	No	No	Yes
Methyl hydroxy-3,4-dehydro-apo-8'-lycopenoate	No	6.6	Low	No	Yes	No	No	Yes	No	No
Methyl mannosyl-3,4-dehydro-apo-8'-lycopenoate	No	6.29	Low	No	Yes	No	No	No	No	Yes
Methylbixin	No	5.67	High	No	Yes	No	No	Yes	No	No
Micromonal	No	5.57	Low	No	Yes	No	No	No	No	No
Micromonol	No	6.6	Low	No	Yes	No	No	No	No	No
Mimulaxanthin	No	6.35	Low	No	Yes	No	No	No	No	Yes
Monadoxanthin	No	6.32	Low	No	Yes	No	No	No	No	No
Monoanhydroeschscholtzxanthin	No	7.28	Low	No	Yes	No	No	No	No	No
Monodemethyl spirilloxanthin	No	8.53	Low	No	Yes	No	No	No	No	No
Monohydroxylycopene	No	8.35	Low	No	Yes	No	No	Yes	No	No
Moraxanthin	No	7.19	Low	No	Yes	No	No	No	No	No
Muricellaxanthin	No	6.29	Low	No	Yes	No	No	No	No	No
Mutatochrome	No	7.74	Low	No	Yes	No	No	No	No	No
Mutatoxanthin pyropheophorbide A ester	No	10.71	Low	No	Yes	No	No	No	No	No
Mutatoxanthin	No	7.22	Low	No	Yes	No	No	No	No	Yes
Mytiloxanthin	No	6.45	Low	No	Yes	No	No	No	No	Yes
Mytiloxanthinone	No	6.15	Low	No	Yes	No	No	No	No	No
Myxobactin ester	No	8.86	Low	No	Yes	No	No	No	No	No
Myxobactin	No	8.11	Low	No	Yes	No	No	No	No	No
Myxobactone ester	No	8.59	Low	No	Yes	No	No	No	No	No
Myxobactone	No	7.85	Low	No	Yes	No	No	No	No	No
Myxol 2'-chinovoside	No	7.36	Low	No	Yes	No	No	No	No	Yes
Myxol 2'-dimethyl fucoside	No	8.65	Low	No	Yes	No	No	No	No	No
Myxol 2'-dimethyl hexoside	No	8.4	Low	No	Yes	No	No	No	No	No
Myxol 2'-dimethyl pentoside	No	8.47	Low	No	Yes	No	No	No	No	No
Myxol 2'-fucoside	No	7.36	Low	No	Yes	No	No	No	No	Yes
Myxol 2'-glycoside	No	6.81	Low	No	Yes	No	No	No	No	No
Myxol 2'-hexoside	No	6.81	Low	No	Yes	No	No	No	No	No
Myxol 2'-methyl hexoside	No	7.7	Low	No	Yes	No	No	No	No	No
Myxol 2'-O-methyl-methylpentoside	No	7.77	Low	No	Yes	No	No	No	No	No
Myxol 2'-rhamnoside	No	7.36	Low	No	Yes	No	No	No	No	Yes
Myxol	No	7.35	Low	No	Yes	No	No	No	No	No
Neo-4,4'-diaponeurosporene B	No	6.64	Low	No	Yes	No	No	Yes	No	No
Neo-4,4'-diaponeurosporene C	No	6.64	Low	No	Yes	No	No	Yes	No	No
Neochrome	No	6.72	Low	No	Yes	No	No	No	No	Yes
Neoflor	No	6.16	Low	No	Yes	No	No	No	No	Yes
Neorehmannioside	No	2.65	Low	No	Yes	No	No	No	No	No
Neoxanthin	No	6.71	Low	No	Yes	No	No	No	No	Yes
Neurosporaxanthin methyl ester	No	7.33	Low	No	Yes	No	No	No	No	No
Neurosporaxanthin β-D-glucopyranoside	No	6.83	Low	No	Yes	No	No	No	No	Yes
Neurosporaxanthin	No	6.51	Low	No	Yes	No	No	No	No	No
Neurosporene	No	8.69	Low	No	Yes	No	No	No	No	No
Nigroxanthin	No	7.42	Low	No	Yes	No	No	No	No	No
Nitro-Astaxanthin	No	6.05	Low	No	Yes	No	No	Yes	No	Yes
Norbixin	No	3.96	High	No	Yes	No	No	Yes	No	No
Nor-peridinin1	No	5.82	Low	No	Yes	No	No	Yes	No	No
Nor-peridinin2	No	5.82	Low	No	Yes	No	No	Yes	No	No
Nostoxanthin 3-sulphate	No	-7.13	Low	No	Yes	No	No	No	No	No
Nostoxanthin	No	6.96	Low	No	Yes	No	No	No	No	Yes
Octadehydro-β-carotene	No	7.29	Low	No	Yes	No	No	No	No	No
OH-Diaponeurosporene glucoside ester	No	7.07	Low	No	Yes	No	No	No	No	Yes
Okenone	No	8.08	Low	No	Yes	No	No	No	No	No
Ophioxanthin	No	-20.88	Low	No	Yes	No	No	No	No	No
Oscillaxanthin	No	7.62	Low	No	Yes	No	No	No	No	No
Oscillol 2,2'-di-(O-methylmethylpentoside)	No	7.48	Low	No	Yes	No	No	No	No	No
Oscillol 2,2'-difucoside	No	7.62	Low	No	Yes	No	No	No	No	No
Oscillol 2,2'-dirhamnoside	No	7.62	Low	No	Yes	No	No	No	No	No
Oscillol	No	7.21	Low	No	Yes	No	No	Yes	No	No
Oxygenated theaspirane derivativ	No	2.99	High	Yes	No	No	No	No	No	No
Oxyrehmaionoside B	No	1.47	Low	No	Yes	No	No	No	No	No
P 500	No	8.4	Low	No	Yes	No	No	No	No	No
P457	No	5.44	Low	No	Yes	No	No	No	No	No
Papilioerythrinone	No	6.56	Low	No	Yes	No	No	No	No	No
Paracentrone	No	4.99	Low	No	Yes	No	Yes	Yes	No	Yes
Parasiloxanthin	No	7.45	Low	No	Yes	No	No	No	No	No
Pectenol A	No	5.8	Low	No	Yes	No	No	No	No	Yes
Pectenol B	No	5.8	Low	No	Yes	No	No	No	No	Yes
Pectenolone	No	5.94	Low	No	Yes	No	No	No	No	No
Peridinin	No	5.83	Low	No	Yes	No	No	Yes	No	No
Peridinine 5,8-furanoside	No	5.82	Low	No	Yes	No	No	Yes	No	No
Peridininol 5,8-furanooxide	No	5.54	Low	No	Yes	No	No	Yes	No	Yes
Peridininol	No	5.54	Low	No	Yes	No	No	Yes	No	Yes
Phaseic acid	No	1.76	High	No	No	No	No	No	No	No
Phillipsiaxanthin	No	6.81	Low	No	Yes	No	No	No	No	No
Phleixanthophyll palmitate	No	11.29	Low	No	Yes	No	No	No	No	No
Phleixanthophyll	No	7.61	Low	No	Yes	No	No	No	No	No
Phoeniconone	No	6.68	Low	No	Yes	No	No	No	No	No
Phoenicopterone	No	7.29	Low	No	Yes	No	No	No	No	No
Physalien	No	14.89	Low	No	Yes	No	No	No	No	No
Phytoene epoxide	No	9	Low	No	Yes	No	No	No	No	No
Phytoene	No	8.81	Low	No	Yes	No	No	No	No	No
Phytofluene epoxide	No	8.49	Low	No	Yes	No	No	No	No	No
Phytofluene	No	8.82	Low	No	Yes	No	No	No	No	No
Phytofluenol	No	8.48	Low	No	Yes	No	No	No	No	No
Piprixanthin	No	6.66	Low	No	Yes	No	No	No	No	No
Pittosporumxanthin A	No	11.63	Low	No	Yes	No	No	No	No	Yes
Pittosporumxanthin A1	No	11.63	Low	No	Yes	No	No	No	No	Yes
Pittosporumxanthin A2	No	11.63	Low	No	Yes	No	No	No	No	Yes
Pittosporumxanthin A3	No	11.63	Low	No	Yes	No	No	No	No	Yes
Pittosporumxanthin A4	No	11.63	Low	No	Yes	No	No	No	No	Yes
Pittosporumxanthin B	No	11.82	Low	No	Yes	No	No	No	No	No
Pittosporumxanthin B1	No	11.82	Low	No	Yes	No	No	No	No	No
Pittosporumxanthin B2	No	11.82	Low	No	Yes	No	No	No	No	No
Pittosporumxanthin C	No	11.25	Low	No	Yes	No	No	No	No	No
Pittosporumxanthin C1	No	11.25	Low	No	Yes	No	No	No	No	No
Pittosporumxanthin C2	No	11.25	Low	No	Yes	No	No	No	No	No
Plectaniaxanthin	No	7.69	Low	No	Yes	No	No	No	No	No
Pompadourin	No	7.23	Low	No	Yes	No	No	No	No	No
Potassium (2R,2'R,3R,3'R)-2,2',3,3'-Tetrahydroxy-beta,beta-caroten-3-yl sulphate	No	-4.22	Low	No	Yes	No	No	No	No	No
Potassium (2R,2'R,3S,3'R)-2,2',3'-Trihydroxy-4-oxo-beta,beta-caroten-3-yl sulphate	No	-4.99	Low	No	Yes	No	No	No	No	No
Prasinoxanthin	No	6.12	Low	No	Yes	No	No	No	No	Yes
Prenigroxanthin	No	6.86	Low	No	Yes	No	No	No	No	Yes
Prephytoene pyrophosphate	No	6.03	Low	No	Yes	No	No	No	No	No
Preprasinoxanthin	No	6.49	Low	No	Yes	No	No	No	No	No
Prolycopene	No	8.53	Low	No	Yes	No	No	No	No	No
Pseudoionone	No	3.08	High	Yes	No	No	No	No	No	No
Pyrenoxanthin	No	7.11	Low	No	Yes	No	No	No	No	Yes
Pyrrhoxanthin 5,8-furanoxide	No	6.04	Low	No	Yes	No	No	Yes	No	No
Pyrrhoxanthin	No	5.92	Low	No	Yes	No	No	Yes	No	No
Pyrrhoxanthinol 5,8-furanoxide	No	5.91	Low	No	Yes	No	No	Yes	No	Yes
Pyrrhoxanthinol	No	6.26	Low	No	Yes	No	No	Yes	No	Yes
R.g.Keto-I	No	7.99	Low	No	Yes	No	No	No	No	No
R.g.Keto-II	No	8.56	Low	No	Yes	No	No	No	No	No
R.g.Keto-III	No	8.1	Low	No	Yes	No	No	No	No	No
R.g.Keto-IV	No	8.29	Low	No	Yes	No	No	No	No	No
R.g.Keto-V	No	8.57	Low	No	Yes	No	No	No	No	No
R.g.Keto-VI	No	8.43	Low	No	Yes	No	No	No	No	No
R.g.Keto-VII	No	8.37	Low	No	Yes	No	No	No	No	No
Renieracistene	No	7.75	Low	No	Yes	No	No	No	No	No
Renierapurpurin	No	7.6	Low	No	Yes	No	No	No	No	No
Renieratene	No	7.64	Low	No	Yes	No	No	No	No	No
Reticulataxanthin	No	6.29	Low	No	Yes	No	No	Yes	No	Yes
Retinal	No	3.76	High	No	No	Yes	No	Yes	No	No
Retinyl palmitate	No	7.82	Low	No	Yes	No	No	No	No	No
Retrodehydro-γ-carotene	No	8.13	Low	No	Yes	No	No	No	No	No
Rhodobacterioxanthin	No	8.12	Low	No	Yes	No	No	No	No	No
Rhodopin glucoside	No	7.77	Low	No	Yes	No	No	No	No	No
Rhodopin	No	8.39	Low	No	Yes	No	No	No	No	No
Rhodopinal glucoside	No	7.54	Low	No	Yes	No	No	No	No	No
Rhodopinal	No	8.01	Low	No	Yes	No	No	No	No	No
Rhodopinol glucoside	No	7.6	Low	No	Yes	No	No	No	No	No
Rhodopinol	No	8.14	Low	No	Yes	No	No	No	No	No
Rhodovibrin	No	8.55	Low	No	Yes	No	No	No	No	No
Rhodoxanthin	No	6.93	Low	No	Yes	No	No	No	No	No
Roserythrin	No	6.16	Low	No	Yes	No	No	No	No	No
Rubichrome	No	7.81	Low	No	Yes	No	No	No	No	No
Rubixanthin 5,6-epoxide	No	7.8	Low	No	Yes	No	No	No	No	No
Rubixanthin	No	8.01	Low	No	Yes	No	No	No	No	No
Rubixanthone	No	7.52	Low	No	Yes	No	No	No	No	No
Salinixanthin	No	10.8	Low	No	Yes	No	No	No	No	No
Salmoxanthin	No	7.11	Low	No	Yes	No	No	No	No	Yes
Sapotexanthin	No	7.51	Low	No	Yes	No	No	No	No	No
Saproxanthin rhamnoside	No	7.38	Low	No	Yes	No	No	No	No	No
Saproxanthin	No	7.8	Low	No	Yes	No	No	No	No	No
Semi-astacene	No	6.57	Low	No	Yes	No	No	No	No	No
Semi-beta-carotenone	No	7.38	Low	No	Yes	No	No	No	No	No
Semi-α-carotenone	No	7.42	Low	No	Yes	No	No	No	No	No
Sintaxanthin	No	5.95	Low	No	Yes	No	No	No	No	No
Sioxanthin	No	6.07	Low	No	Yes	No	No	No	No	Yes
Siphonaxanthin decenoate	No	8.7	Low	No	Yes	No	No	No	No	No
Siphonaxanthin dodecenoate	No	9.3	Low	No	Yes	No	No	No	No	No
Siphonaxanthin octenoate	No	8.05	Low	No	Yes	No	No	No	No	No
Siphonaxanthin	No	6.53	Low	No	Yes	No	No	No	No	Yes
Siphonein	No	8.45	Low	No	Yes	No	No	No	No	No
Sodium (2R,2'R,3S,3'R)-2,2',3'-Trihydroxy-4-oxo-beta,beta-caroten-3-yl sulphate	No	-7.36	Low	No	Yes	No	No	No	No	No
Spheroidene	No	8.75	Low	No	Yes	No	No	No	No	No
Spheroidenone	No	7.73	Low	No	Yes	No	No	No	No	No
Spirilloxanthin	No	8.82	Low	No	Yes	No	No	No	No	No
Staphyloxanthin	No	9.53	Low	No	Yes	No	No	No	No	No
Synechoxanthin	No	5.87	Low	No	Yes	No	No	No	No	No
Tangeraxanthin	No	6.47	Low	No	Yes	No	No	Yes	No	Yes
Taraxien	No	14.56	Low	No	Yes	No	No	No	No	No
Tedaniaxanthin	No	6.62	Low	No	Yes	Yes	No	No	No	No
Tedanin	No	7.07	Low	No	Yes	No	No	No	No	No
Ternstroemiaxanthin	No	7.24	Low	No	Yes	No	No	No	No	No
Tethyanine	No	7.54	Low	No	Yes	No	No	No	No	No
Tethyatene	No	7.65	Low	No	Yes	No	No	No	No	No
Tetradehydro-2,2,diketo-β-carotene	No	6.76	Low	No	Yes	No	No	No	No	No
Tetradehydrolycopenal	No	8.1	Low	No	Yes	No	No	No	No	No
Tetradehydrolycopendial	No	7.57	Low	No	Yes	No	No	Yes	No	No
Thermobiszeaxanthin-13-13	No	11.9	Low	No	Yes	No	No	No	No	No
Thermobiszeaxanthin-13-15	No	11.98	Low	No	Yes	No	No	No	No	No
Thermobiszeaxanthin-15-15	No	13.9	Low	No	Yes	No	No	No	No	No
Thermocryptoxanthin-11	No	9.55	Low	No	Yes	No	No	No	No	No
Thermocryptoxanthin-13	No	11.11	Low	No	Yes	No	No	No	No	No
Thermocryptoxanthin-15	No	11.07	Low	No	Yes	No	No	No	No	No
Thermozeaxanthin-13	No	10.75	Low	No	Yes	No	No	No	No	No
Thermozeaxanthin-15	No	10.2	Low	No	Yes	No	No	No	No	No
Thermozeaxanthin-17	No	11.22	Low	No	Yes	No	No	No	No	No
Thiothece-425	No	5.01	Low	No	Yes	No	No	Yes	No	No
Thiothece-460	No	5.73	Low	No	Yes	No	No	Yes	No	No
Thiothece-474	No	7.98	Low	No	Yes	No	No	No	No	No
Thiothece-484	No	8.02	Low	No	Yes	No	No	No	No	No
Thorexanthin	No	7.33	Low	No	Yes	No	No	No	No	No
Tilefishxanthin I	No	7.28	Low	No	Yes	No	No	No	No	No
Tilefishxanthin II	No	7.06	Low	No	Yes	No	No	No	No	Yes
Tilefishxanthin III	No	6.44	Low	No	Yes	No	No	No	No	No
Tilefishxanthin IV	No	6.52	Low	No	Yes	No	No	No	No	Yes
Tobiraxanthin A1	No	9.9	Low	No	Yes	No	No	No	No	No
Tobiraxanthin A2	No	11.59	Low	No	Yes	No	No	No	No	No
Tobiraxanthin A3	No	9.22	Low	No	Yes	No	No	No	No	No
Tobiraxanthin B	No	9.8	Low	No	Yes	No	No	No	No	No
Tobiraxanthin C	No	8.18	Low	No	Yes	No	No	No	No	No
Tobiraxanthin D	No	8.74	Low	No	Yes	No	No	No	No	No
Torularhodin methyl ester	No	8.05	Low	No	Yes	No	No	No	No	No
Torularhodin	No	7.48	Low	No	Yes	No	No	No	No	No
Torularhodinaldehyde	No	7.78	Low	No	Yes	No	No	No	No	No
Torulene	No	8.3	Low	No	Yes	No	No	No	No	No
Trikentriorhodin	No	6.36	Low	No	Yes	Yes	No	No	No	Yes
Triophaxanthin	No	5.62	Low	No	Yes	Yes	Yes	Yes	No	Yes
Triphasiaxanthin	No	7.13	Low	No	Yes	No	No	No	No	No
Tunaxanthin A	No	7.37	Low	No	Yes	No	No	No	No	Yes
Tunaxanthin B	No	7.37	Low	No	Yes	No	No	No	No	Yes
Tunaxanthin C	No	7.37	Low	No	Yes	No	No	No	No	Yes
Tunaxanthin D	No	7.37	Low	No	Yes	No	No	No	No	Yes
Tunaxanthin E	No	7.37	Low	No	Yes	No	No	No	No	Yes
Tunaxanthin F	No	7.37	Low	No	Yes	No	No	No	No	Yes
Tunaxanthin G	No	7.37	Low	No	Yes	No	No	No	No	Yes
Tunaxanthin H	No	7.37	Low	No	Yes	No	No	No	No	Yes
Tunaxanthin I	No	7.37	Low	No	Yes	No	No	No	No	Yes
Tunaxanthin J	No	7.37	Low	No	Yes	No	No	No	No	Yes
Tunaxanthin	No	7.37	Low	No	Yes	No	No	No	No	Yes
Uriolide	No	6.9	Low	No	Yes	No	No	Yes	No	No
Vaucheriaxanthin 3-acetate 19'-decanoate	No	7.65	Low	No	Yes	No	No	No	No	No
Vaucheriaxanthin 3-acetate 19'-octanoate	No	7.19	Low	No	Yes	No	No	No	No	No
Vaucheriaxanthin	No	6.02	Low	No	Yes	No	No	No	No	Yes
Violaxanthin di-laurate	No	12.94	Low	No	Yes	No	No	No	No	No
Violaxanthin di-myristate	No	13.76	Low	No	Yes	No	No	No	No	No
Violaxanthin laurate myristate	No	13.25	Low	No	Yes	No	No	No	No	No
Violaxanthin	No	7.22	Low	No	Yes	No	No	No	No	No
Violerythrin	No	5.59	Low	No	Yes	No	No	No	No	No
Vitixanthin	No	5.24	Low	No	Yes	No	No	Yes	No	Yes
Webbiaxanthin	No	6.31	Low	No	Yes	No	No	No	No	Yes
Xanthoxic acid	No	2.31	High	Yes	No	No	No	No	No	No
Xanthoxin	No	2.62	High	Yes	No	No	No	No	No	No
Xipholenin	No	7.02	Low	No	Yes	No	No	No	No	No
Zeaxanthin diglucoside	No	7.04	Low	No	Yes	No	No	No	No	No
Zeaxanthin dimethyl ether	No	7.96	Low	No	Yes	No	No	No	No	No
Zeaxanthin dirhamnoside	No	8.72	Low	No	Yes	No	No	No	No	No
Zeaxanthin monomethyl ether	No	7.61	Low	No	Yes	No	No	No	No	No
Zeaxanthin monopalmitate	No	11.09	Low	No	Yes	No	No	No	No	No
Zeaxanthin monorhamnoside	No	7.45	Low	No	Yes	No	No	No	No	Yes
Zeaxanthin sulfate	No	-6.8	Low	No	Yes	No	No	No	No	No
Zeaxanthin	No	7.23	Low	No	Yes	No	No	No	No	No
Zeinoxanthin	No	7.64	Low	No	Yes	No	No	No	No	No
zeta-Carotene	No	8.7	Low	No	Yes	No	No	No	No	No
α-Botryoxanthin	No	12.87	Low	No	Yes	No	No	No	No	No
α-Carotene epoxide	No	7.85	Low	No	Yes	No	No	No	No	No
α-Carotene	No	7.83	Low	No	Yes	No	No	No	No	No
α-Citraurinol	No	5.53	Low	No	Yes	Yes	Yes	Yes	No	Yes
α-Cryptoeutreptiellanone	No	7.02	Low	No	Yes	No	No	No	No	No
α-Cryptoxanthin	No	7.66	Low	No	Yes	No	No	No	No	No
α-Damascenone	No	2.62	High	Yes	No	No	No	Yes	No	No
α-Doradecin	No	7.08	Low	No	Yes	No	No	No	No	No
α-Doradexanthin	No	6.85	Low	No	Yes	No	No	No	No	Yes
α-Ionol	No	2.91	High	Yes	No	No	No	Yes	No	No
α-Isocryptoxanthin	No	7.52	Low	Yes	No	No	No	No	No	No
α-Micropteroxanthin A	No	5.12	High	No	Yes	Yes	Yes	Yes	No	Yes
α-Micropteroxanthin B	No	5.12	High	No	Yes	Yes	Yes	Yes	No	Yes
α-Zeacarotene	No	8.34	Low	No	Yes	No	No	No	No	No
α-Zeacarotene-3,17'-diol	No	7.65	Low	No	Yes	No	No	No	No	No
β,γ-Carotene	No	7.93	Low	No	Yes	No	No	No	No	No
β-Apo-2'-carotenal	No	6.92	Low	No	Yes	No	No	No	No	No
β-Apo-2'-carotenol	No	7.1	Low	No	Yes	No	No	No	No	No
β-Apo-4'-carotenal	No	6.69	Low	No	Yes	No	No	No	No	No
β-Apo-8'-carotenal	No	5.79	Low	No	Yes	No	No	No	No	No
β-Apo-8'-carotenic acid	No	5.14	Low	No	Yes	No	No	Yes	No	No
β-Apo-8'-carotenol	No	5.83	Low	No	Yes	No	No	No	No	No
β-Apo-10'-carotenal	No	5.23	Low	No	Yes	Yes	No	Yes	No	Yes
β-Apo-10'-carotenoic acid	No	4.54	Low	No	Yes	No	No	Yes	No	No
β-Apo-12'-carotenal	No	5.01	Low	No	Yes	Yes	No	Yes	No	Yes
β-Apo-12'-carotenoic acid	No	4.53	Low	No	Yes	Yes	No	Yes	No	Yes
β-Apo-14'-carotenal	No	4.15	Low	No	No	Yes	No	Yes	No	No
β-Carotene 5,6-epoxide	No	7.77	Low	No	Yes	No	No	No	No	No
β-Carotene diepoxide	No	7.81	Low	No	Yes	No	No	No	No	No
β-Carotene	No	7.79	Low	No	Yes	No	No	No	No	No
β-Carotenone	No	6.92	Low	No	Yes	No	No	No	No	No
β-Citraurin epoxide	No	5.53	Low	No	Yes	Yes	Yes	Yes	No	Yes
β-Citraurin	No	5.6	Low	No	Yes	Yes	No	Yes	No	Yes
β-Citraurinene	No	6.09	Low	No	Yes	Yes	No	Yes	No	Yes
β-Citraurinol	No	5.55	Low	No	Yes	Yes	Yes	Yes	No	Yes
β-Cryptoeutreptiellanone	No	6.71	Low	No	Yes	No	No	No	No	No
β-Cryptoxanthin caprate	No	9.54	Low	No	Yes	No	No	No	No	No
β-Cryptoxanthin laurate	No	10.18	Low	No	Yes	No	No	No	No	No
β-Cryptoxanthin myristate	No	10.81	Low	No	Yes	No	No	No	No	No
β-Cryptoxanthin oleate	No	11.28	Low	No	Yes	No	No	No	No	No
β-Cryptoxanthin palmitate	No	11.23	Low	No	Yes	No	No	No	No	No
β-Cryptoxanthin palmitoleate	No	10.92	Low	No	Yes	No	No	No	No	No
β-Cryptoxanthin	No	7.44	Low	No	Yes	No	No	No	No	No
β-Doradecin	No	6.88	Low	No	Yes	No	No	No	No	No
β-Ionone	No	0	High	Yes	No	No	No	No	No	No
β-Ionone-5,6-epoxide	No	2.83	High	Yes	No	No	No	No	No	No
β-Isorenieratene	No	7.69	Low	No	Yes	No	No	No	No	No
β-Micropteroxanthin	No	5.12	High	No	Yes	Yes	Yes	Yes	No	Yes
β-Zeacarotene	No	8.42	Low	No	Yes	No	No	No	No	No
β-Zeacarotene-3,17'-diol	No	7.53	Low	No	Yes	No	No	No	No	No
γ,ψ-carotene	No	8.28	Low	No	Yes	No	No	No	No	No
γ-Carotene	No	8.3	Low	No	Yes	No	No	No	No	No
γ-Carotene-1',2'-epoxide	No	8.21	Low	No	Yes	No	No	No	No	No
δ-Carotene 1',2'-epoxide	No	8.19	Low	No	Yes	No	No	No	No	No
δ-Carotene	No	8.22	Low	No	Yes	No	No	No	No	No
ε-Carotene	No	7.88	Low	No	Yes	No	No	No	No	No
ζ-Carotene epoxide	No	8.69	Low	No	Yes	No	No	No	No	No
η-Carotene	No	7.9	Low	No	Yes	No	No	No	No	No
13-cis-Retinoate	No	3.68	High	Yes	No	Yes	Yes	Yes	No	No
χ,ψ-Carotene	No	8.1	Low	No	Yes	No	No	No	No	No
(5Z)-Bacterioruberin	No	9.44	Low	No	Yes	No	No	No	No	No
(9Z)-Bacterioruberin	No	9.44	Low	No	Yes	No	No	No	No	No
(13Z)-Bacterioruberin	No	9.44	Low	No	Yes	No	No	No	No	No
1',2'-Epoxy-2'-(2,3-epoxy-3-methylbutyl)-2-(3-hydroxy-3-methylbutyl)-3',4'-didehydro-1,2,1',2'-tetrahydro-psi,psi-caroten-1-ol	No	9.68	Low	No	Yes	No	No	No	No	No
2-(4-Hydroxy-3-methylbut-2-enyl)-7,8,7',8'-tetrahydro-epsilon,psi-carotene	No	8.9	Low	No	Yes	No	No	No	No	No
2-(4-Hydroxy-3-methylbut-2-enyl)-beta,beta-carotene	No	8.25	Low	No	Yes	No	No	No	No	No
2-Isopentenyl-3,4-dehydrorhodopin	No	9.37	Low	No	Yes	No	No	No	No	No
2'-Isopentenyldehydrosaproxanthin	No	8.19	Low	No	Yes	No	No	No	No	No
2'-Isopentylsaproxanthin	No	8.47	Low	No	Yes	No	No	No	No	No
3,4,3',4'-Tetrahydrobisanhydrobacterioruberin	No	9.47	Low	No	Yes	No	No	No	No	No
3',4'-Dihydromonoanhydrobacterioruberin	No	9.28	Low	No	Yes	No	No	No	No	No
Vitamin A2	No	3.93	High	Yes	No	Yes	No	Yes	No	No
Vitamin A	No	4.04	High	Yes	No	Yes	No	Yes	No	No
3',4'-Epoxymonoanhydrobacterioruberin	No	9.56	Low	No	Yes	No	No	No	No	No
3-Hydroxy-2'-isopentylsaproxanthin	No	8.32	Low	No	Yes	No	No	No	No	No
7,8 (or 7',8')-Dihydrosarcinaxanthin	No	8.6	Low	No	Yes	No	No	No	No	No
7',8',11',12'-Dehydrononaprenoxanthin	No	8.61	Low	No	Yes	No	No	No	No	No
11',12'-Dehydrononaprenoxanthin	No	8.95	Low	No	Yes	No	No	No	No	No
16-(3-Hydroxy-3-methylbutyl)-16'-(3-methylbut-2-enyl)-7,8,11,12,15,7',8',11',12',15'-decahydro-psi,psi-carotene	No	10.55	Low	No	Yes	No	No	No	No	No
A.g.471	No	9.18	Low	No	Yes	No	No	No	No	No
Bacterioruberin diglucoside	No	7.9	Low	No	Yes	No	No	No	No	No
Bacterioruberin monoglucoside	No	9.35	Low	No	Yes	No	No	No	No	No
Bacterioruberin	No	9.44	Low	No	Yes	No	No	No	No	No
Bisanhydrobacterioruberin	No	9.89	Low	No	Yes	No	No	No	No	No
C.p.450 glucoside	No	9.63	Low	No	Yes	No	No	No	No	No
C.p.450	No	9.04	Low	No	Yes	No	No	No	No	No
C.p.460	No	9.02	Low	No	Yes	No	No	No	No	No
C.p.473 glucoside	No	9.36	Low	No	Yes	No	No	No	No	No
C.p.473	No	9.25	Low	No	Yes	No	No	No	No	No
Decaprenoxanthin diglucoside	No	9.3	Low	No	Yes	No	No	No	No	No
Decaprenoxanthin monoglucoside	No	9.04	Low	No	Yes	No	No	No	No	No
Decaprenoxanthin	No	8.58	Low	No	Yes	No	No	No	No	No
Deshydroxydecaprenoxanthin	No	9.68	Low	No	Yes	No	No	No	No	No
Dihydrobisanhydrobacterioruberin	No	9.56	Low	No	Yes	No	No	No	No	No
Dihydrodecaprenoxanthin glucoside	No	9.41	Low	No	Yes	No	No	No	No	No
Dihydroisopentenyldehydrorhodopin	No	9.09	Low	No	Yes	No	No	No	No	No
Flavuxanthin	No	9.75	Low	No	Yes	No	No	No	No	No
Haloxanthin	No	9.21	Low	No	Yes	No	No	No	No	No
Monoanhydrobacterioruberin	No	9.59	Low	No	Yes	No	No	No	No	No
Nonaflavuxanthin	No	9.15	Low	No	Yes	No	No	No	No	No
Nonaprene	No	8.93	Low	No	Yes	No	No	No	No	No
Nonaprenoxanthin	No	8.87	Low	No	Yes	No	No	No	No	No
Okadaxanthin	No	8.64	Low	No	Yes	No	No	No	No	No
Sarcinaxanthin diglucoside	No	8.93	Low	No	Yes	No	No	No	No	No
Sarcinaxanthin monoglucoside	No	9.17	Low	No	Yes	No	No	No	No	No
Sarcinaxanthin	No	8.94	Low	No	Yes	No	No	No	No	No
Sarcinene	No	9.68	Low	No	Yes	No	No	No	No	No
Trisanhydrobacterioruberin	No	10	Low	No	Yes	No	No	No	No	No
(3R)-3-Hydroxy-beta-ionone	Yes	2.45	High	Yes	No	No	No	No	No	No
2,4,4-trimethyl-3-(3-oxobutyl)-2-cyclohexen-1-one	Yes	2.3	High	Yes	No	No	No	No	No	No
4-oxo-beta-Ionone	Yes	2.31	High	Yes	No	No	No	No	No	No
8',10-apocarotenal	Yes	3.1	High	Yes	No	No	Yes	Yes	No	No
Apo-8',15'-carotenedial	Yes	1.85	High	Yes	No	No	No	No	No	No
Apo-13-zeaxanthinone	Yes	3.36	High	Yes	No	No	Yes	Yes	No	No
Apo-15-zeaxanthinal	Yes	3.42	High	Yes	No	Yes	Yes	Yes	No	Yes
beta-Apo-13-carotenone	Yes	3.54	High	Yes	No	Yes	No	Yes	No	No
beta-Cyclocitral	Yes	2.23	High	Yes	No	No	No	No	No	No
beta-Ionone	Yes	2.75	High	Yes	No	No	No	No	No	No
beta-Ionone-5,6-epoxide	Yes	2.83	High	Yes	No	No	No	No	No	No
Crocetindial	Yes	3.79	High	Yes	No	No	Yes	Yes	No	No
Dihydro-beta-ionol	Yes	2.99	High	Yes	No	No	No	No	No	No
Dihydro-beta-ionone	Yes	2.78	High	Yes	No	No	No	No	No	No
Tectoionols A	Yes	2.62	High	Yes	No	No	No	No	No	No
Tetrahydroionone	Yes	2.79	High	Yes	No	No	No	No	No	No
(3R)-3-Hydroxy-β-ionone	Yes	2.45	High	Yes	No	No	No	No	No	No
(3R,6R,7E,9R)-3,9-dihydroxy-4,7-megastigmadiene	Yes	2.71	High	Yes	No	No	No	No	No	No
9-Apo-6,7-didehydro-5,6-dihydro-3,5-dihydroxy-beta-carotene	Yes	1.97	High	Yes	No	No	No	No	No	No
(6S,7E,9E,11E)-3-Oxo-13-apo-α-caroten-13-one	Yes	2.77	High	Yes	No	No	Yes	No	No	No
(6S,9R)-Roseoside	Yes	1.71	Low	No	Yes	No	No	No	No	No
(9S)-9-Apo-7,8-dihydro-9-hydroxy-beta-caroten-4-one	Yes	2.55	High	Yes	No	No	No	No	No	No
(11Z)-3-Hydroxyretinal	Yes	3.39	High	Yes	No	Yes	Yes	Yes	No	Yes
(all-E,3R)-3-Hydroxy-α-retinal	Yes	3.63	High	Yes	No	No	Yes	Yes	No	Yes
2,2,6-trimethylcyclohexane-1,4-dione	Yes	1.63	High	Yes	No	No	No	No	No	No
2,2,6-trimethylcyclohexanone	Yes	2.18	High	Yes	No	No	No	No	No	No
2-hydroxy-2,6,6-trimethylcyclohexanone	Yes	3.1	High	Yes	No	No	No	Yes	No	No
2-hydroxy-2,6,6-trimethylcyclohexanone	Yes	1.85	High	Yes	No	No	No	No	No	No
3,9-Dihydroxy-4-megastigmene	Yes	2.63	High	Yes	No	No	No	No	No	No
3-Hydroxy-13-apo-α-caroten-13-one	Yes	3.34	High	Yes	No	No	Yes	Yes	No	No
3-Hydroxy-beta-homocyclocitral	Yes	1.97	High	Yes	No	No	No	No	No	No
3-Hydroxy-α-Ionone	Yes	2.44	High	Yes	No	No	No	No	No	No
3-Hydroxy-β-damascone	Yes	2.43	High	Yes	No	No	No	No	No	No
3-OH-beta-Cyclocitral;	Yes	1.86	High	Yes	No	No	No	No	No	No
3-oxo-α-Ionol	Yes	1.98	High	Yes	No	No	No	No	No	No
3β-hydroxy-5α,6α-epoxy-7-megastigmen-9-one	Yes	2.43	High	Yes	No	No	No	No	No	No
4-deoxyorobanchol	Yes	3.2	High	Yes	No	No	No	Yes	No	No
4-hydroxy-2,6,6- trimethylcyclohexanone	Yes	1.81	High	Yes	No	No	No	No	No	No
4-hydroxy-2,6,6-trimethyl-2-cyclohexen-l-one	Yes	1.8	High	Yes	No	No	No	No	No	No
4-Oxoretinaldehyde	Yes	3.5	High	Yes	No	Yes	Yes	Yes	No	No
4-oxo-β-ionone	Yes	2.31	High	Yes	No	No	No	No	No	No
5,6-Epoxy-3-hydroxy-β-ionone	Yes	2.56	High	Yes	No	No	No	No	No	No
5-Deoxystrigol	Yes	3.21	High	Yes	No	No	No	Yes	No	No
9-Apo-7,8-dihydro-3,9-dihydroxy-beta-carotene	Yes	2.8	High	Yes	No	No	No	No	No	No
9-Apo-7,8-dihydro-3-hydroxy-beta-caroten-9-one	Yes	2.47	High	Yes	No	No	No	No	No	No
10-apo-19-nor-6,7-didehydro-epsilon-carotn-3,9-dione	Yes	2.24	High	Yes	No	Yes	No	No	No	No
10-apo-19-nor-7,8-didehydro-epsilon-carotn-3,9-dione	Yes	2.37	High	Yes	No	No	No	No	No	No
12,12'-Diapocarotene-dial	Yes	1.8	High	Yes	No	No	No	No	No	No
19-Hydroxy-carlactone	Yes	3.28	High	Yes	No	No	Yes	Yes	No	No
Abscisic alchol	Yes	2.44	High	Yes	No	No	No	No	No	No
Aeginetin	Yes	3.82	High	No	Yes	No	Yes	Yes	No	Yes
alpha-cyclocitral	Yes	2.23	High	Yes	No	No	No	No	No	No
alpha-Ionone	Yes	2.81	High	Yes	No	No	No	Yes	No	No
Annuionone A	Yes	2.13	High	Yes	No	No	No	No	No	No
Annuionone B	Yes	2.05	High	Yes	No	No	No	No	No	No
Annuionone C	Yes	2.38	High	Yes	No	No	No	No	No	No
Annuionone D	Yes	2.28	High	Yes	No	No	No	No	No	No
Annuionone E	Yes	2.36	High	Yes	No	No	No	No	No	No
Annuionone F	Yes	1.86	High	No	No	No	No	No	No	No
Annuionone H	Yes	2.41	High	Yes	No	No	No	No	No	No
Apo-8'-bixinal	Yes	4.67	High	Yes	Yes	No	No	Yes	No	No
Apo-10'-fucoxanthinal	Yes	4.35	High	No	Yes	Yes	Yes	Yes	No	Yes
Apo-10'-violaxanthal	Yes	4.78	High	No	Yes	Yes	Yes	Yes	No	Yes
Apo-11-zeaxanthinal	Yes	2.61	High	Yes	No	No	No	No	No	No
Apo-12'-capsorubinal	Yes	4.21	High	Yes	Yes	Yes	Yes	Yes	No	Yes
Apo-12'-fucoxanthinal	Yes	4.04	High	Yes	Yes	Yes	Yes	Yes	Yes	Yes
Apo-12'-violaxanthal	Yes	4.45	High	Yes	Yes	No	Yes	Yes	No	Yes
Apo-13-zeaxanthinone	Yes	3.36	High	Yes	No	No	Yes	Yes	No	No
Apo-14'-zeaxanthinal	Yes	3.87	High	Yes	Yes	Yes	Yes	Yes	No	Yes
Apo-15-zeaxanthinal	Yes	3.92	High	Yes	No	Yes	Yes	Yes	No	Yes
Azafrinaldeyde	Yes	4.73	High	No	Yes	Yes	Yes	Yes	No	Yes
Azafrin	Yes	4.47	High	No	Yes	No	Yes	Yes	No	Yes
beta-Cyclocitral	Yes	2.23	High	Yes	No	No	No	No	No	No
beta-homocyclocitral	Yes	2.26	High	Yes	No	No	No	No	No	No
Blumenol A	Yes	2.06	High	Yes	No	No	No	No	No	No
Blumenol B	Yes	2.24	High	Yes	No	No	No	No	No	No
Blumenol C	Yes	2.54	High	Yes	No	No	No	No	No	No
Boscialin	Yes	2.29	High	Yes	No	No	No	No	No	No
C9-aldehyde	Yes	1.54	High	Yes	No	No	No	No	No	No
C13-spiroether theaspirone	Yes	2.56	High	Yes	No	No	No	No	No	No
C14 aldehyde	Yes	2.49	High	Yes	No	No	Yes	No	No	No
C27 epoxy-apocarotenal	Yes	4.49	High	Yes	Yes	No	Yes	Yes	No	Yes
Carlactone	Yes	3.73	High	Yes	No	Yes	Yes	Yes	No	Yes
Carlactonoic acid	Yes	3.03	High	Yes	No	No	Yes	Yes	No	No
Crocetindial	Yes	3.71	High	Yes	No	No	Yes	Yes	No	No
Crocusatin H	Yes	1.11	High	No	No	No	No	No	No	No
Cyclohexenone	Yes	2.9	High	No	Yes	No	No	No	No	No
Dehydrovomifoliol	Yes	2.1	High	Yes	No	No	No	No	No	No
F348	Yes	4.89	High	No	Yes	No	Yes	Yes	No	Yes
Geranylacetone	Yes	3.21	High	Yes	No	No	No	No	No	No
Grasshopper ketone	Yes	1.97	High	Yes	No	No	No	No	No	No
Loliolide	Yes	2.01	High	Yes	No	No	No	No	No	No
Megastigma-4,7E,9-trien-3-one	Yes	2.7	High	Yes	No	No	No	No	No	No
Megastigma-5,8-dien-4-one	Yes	2.78	High	Yes	No	No	No	No	No	No
Methyl carlactonoate	Yes	3.73	High	Yes	No	Yes	Yes	Yes	No	No
Mycorradicin	Yes	2.11	High	Yes	No	No	Yes	No	No	No
Orobanchol	Yes	2.9	High	No	No	No	No	No	No	No
Oxoedulan	Yes	2.57	High	Yes	No	No	No	No	No	No
Oxygenated theaspirane derivative	Yes	2.9	High	Yes	No	No	No	No	No	No
Persicachrome	Yes	4.65	High	Yes	Yes	No	Yes	Yes	No	Yes
Persicaxanthin	Yes	4.87	High	Yes	Yes	No	Yes	Yes	Yes	Yes
Picrocrocin	Yes	1.8	High	No	Yes	No	No	No	No	No
Plinol A	Yes	2.5	High	Yes	No	No	No	No	No	No
Pseudoionone	Yes	3.08	High	Yes	No	No	No	No	No	No
Retro-C18-dione	Yes	3.57	High	Yes	No	No	Yes	Yes	No	No
Rosafluin	Yes	2.97	High	Yes	No	No	No	No	No	No
safranal	Yes	2.13	High	Yes	No	No	No	No	No	No
Sinensiaxanthin	Yes	4.96	High	No	Yes	No	Yes	Yes	No	Yes
Sorgolactone	Yes	3.12	High	Yes	No	No	No	Yes	No	No
Sorgomol	Yes	2.96	High	No	No	No	No	No	No	No
Strigol	Yes	2.89	High	No	No	No	No	No	No	No
Strigyl acetate	Yes	3.08	High	No	No	No	No	Yes	No	No
Sulcatone	Yes	2.23	High	Yes	No	No	No	No	No	No
Tabanone	Yes	2.74	High	Yes	No	No	No	No	No	No
Tectoionol derivative	Yes	1.76	High	Yes	No	No	No	No	No	No
Tectoionols A	Yes	2.62	High	Yes	No	No	No	No	No	No
Tectoionols B	Yes	2.73	High	Yes	No	No	No	No	No	No
Theaspirane	Yes	2.95	High	Yes	No	No	No	Yes	No	No
Valenciaxanthin	Yes	5.12	High	No	Yes	No	Yes	Yes	No	Yes
Vitamin A3	Yes	3.88	High	Yes	No	No	Yes	Yes	Yes	No
Vitispirane	Yes	2.86	High	Yes	No	No	No	Yes	No	No
β-Apo-13-carotenone	Yes	3.54	High	Yes	No	Yes	No	Yes	No	No
β-Damascenone	Yes	2.74	High	Yes	No	Yes	No	No	No	No
β-Damascone	Yes	2.81	High	Yes	No	No	No	No	No	No
γ-Damascenone	Yes	2.58	High	Yes	No	No	No	Yes	No	No
