# Supplementary material for: Carotenoids as potential inhibitors of TNFα in COVID-19 treatment
Source: PLoS One. 2022 Dec 27;17(12):e0276538. doi: 10.1371/journal.pone.0276538 (PMC9794061; doi:10.1371/journal.pone.0276538)
Supplement: S3 Table — Molecular docking was performed on carotenoids and results are presented in the table. (XLSX) [file pone.0276538.s003.xlsx]

## Sheet: Supplementary Data 3
Ligand	Binding Affinity	rmsd/ub	rmsd/lb
A_E_7KP7(6)_101662426_uff_E=1971.78	-8.6	0	0
A_E_7KP7(6)_10215446_uff_E=254.33	-6.5	0	0
A_E_7KP7(6)_10317980_uff_E=397.47	-6.7	0	0
A_E_7KP7(6)_14034169_uff_E=678.51	-8.4	0	0
A_E_7KP7(6)_14034170_uff_E=710.17	-8.4	0	0
A_E_7KP7(6)_14408309_uff_E=902.06	-7.9	0	0
A_E_7KP7(6)_14408311_uff_E=582.97	-7.7	0	0
A_E_7KP7(6)_14408313_uff_E=767.60	-8	0	0
A_E_7KP7(6)_14413719_uff_E=270.63	-6.2	0	0
A_E_7KP7(6)_14730338_uff_E=566.91	-7.3	0	0
A_E_7KP7(6)_16061217_uff_E=525.54	-7.7	0	0
A_E_7KP7(6)_16061218_uff_E=539.83	-7.8	0	0
A_E_7KP7(6)_16061232_uff_E=715.23	-8.1	0	0
A_E_7KP7(6)_16061287_uff_E=1843.09	-7.7	0	0
A_E_7KP7(6)_162887225_uff_E=4867.29	-7.8	0	0
A_E_7KP7(6)_162949299_uff_E=622.18	-7.8	0	0
A_E_7KP7(6)_162980032_uff_E=737.22	-8.9	0	0
A_E_7KP7(6)_163009477_uff_E=212.65	-5.7	0	0
A_E_7KP7(6)_20046_uff_E=257.35	-4.9	0	0
A_E_7KP7(6)_21765300_uff_E=755.46	-8.5	0	0
A_E_7KP7(6)_21765301_uff_E=738.35	-8.7	0	0
A_E_7KP7(6)_444795_uff_E=360.86	-6.8	0	0
A_E_7KP7(6)_449171_uff_E=355.51	-6.6	0	0
A_E_7KP7(6)_5280490_uff_E=407.97	-6.6	0	0
A_E_7KP7(6)_5280784_uff_E=1184.98	-5.1	0	0
A_E_7KP7(6)_5281224_uff_E=748.45	-8.2	0	0
A_E_7KP7(6)_5282217_uff_E=2137.68	-8.6	0	0
A_E_7KP7(6)_5282218_uff_E=3510.01	-8.6	0	0
A_E_7KP7(6)_5369483_uff_E=230.84	-5.3	0	0
A_E_7KP7(6)_5459829_uff_E=1090.58	-5.3	0	0
A_E_7KP7(6)_6437063_uff_E=374.31	-6.4	0	0
A_E_7KP7(6)_6438629_uff_E=381.62	-6.9	0	0
A_E_7KP7(6)_6506224_uff_E=388.64	-6.8	0	0
A_E_7KP7(6)_73354989_uff_E=223.87	-5.3	0	0
A_E_7KP7(6)_LMPR0106010049_uff_E=321.14	-7.7	0	0
A_E_7KP7(6)_LMPR0106010050_uff_E=354.39	-7.4	0	0
A_E_7KP7(6)_LMPR01070164_uff_E=567.06	-7.3	0	0
A_E_7KP7(6)_LMPR01070191_uff_E=672.96	-8	0	0
A_E_7KP7(6)_LMPR01070196_uff_E=427.67	-8.6	0	0
A_E_7KP7(6)_LMPR01070218_uff_E=336.77	-5.9	0	0
A_E_7KP7(6)_LMPR01070219_uff_E=298.22	-6	0	0
A_E_7KP7(6)_LMPR01070220_uff_E=318.92	-6.5	0	0
A_E_7KP7(6)_LMPR01070221_uff_E=340.85	-6	0	0
A_E_7KP7(6)_LMPR01070400_uff_E=215.36	-6.8	0	0
A_E_7KP7(6)_LMPR01070401_uff_E=189.64	-5.3	0	0
A_E_7KP7(6)_LMPR01070402_uff_E=260.51	-5.8	0	0
A_E_7KP7(6)_LMPR01070405_uff_E=179.13	-6.2	0	0
A_E_7KP7(6)_LMPR01070406_uff_E=160.40	-5.4	0	0
A_E_7KP7(6)_LMPR01070407_uff_E=179.52	-5.7	0	0
A_E_7KP7(6)_LMPR01070408_uff_E=185.87	-6.2	0	0
A_E_7KP7(6)_LMPR01070409_uff_E=177.85	-6.6	0	0
A_E_7KP7(6)_LMPR01070411_uff_E=361.26	-5.6	0	0
A_E_7KP7(6)_LMPR01070412_uff_E=357.01	-6.9	0	0
A_E_7KP7(6)_LMPR01070414_uff_E=232.17	-7.1	0	0
A_E_7KP7(6)_LMPR01070415_uff_E=191.96	-6.2	0	0
A_E_7KP7(6)_LMPR01070417_uff_E=204.92	-5.3	0	0
A_E_7KP7(6)_LMPR01070418_uff_E=265.90	-5	0	0
A_E_7KP7(6)_LMPR01070419_uff_E=561.52	-5.4	0	0
A_E_7KP7(6)_LMPR01070420_uff_E=275.21	-7	0	0
A_E_7KP7(6)_LMPR01070421_uff_E=221.78	-6.3	0	0
A_E_7KP7(6)_LMPR01070422_uff_E=184.42	-5.4	0	0
A_E_7KP7(6)_LMPR01070425_uff_E=167.79	-5.8	0	0
A_E_7KP7(6)_LMPR01070426_uff_E=164.64	-6.3	0	0
A_E_7KP7(6)_LMPR01070427_uff_E=332.18	-5.8	0	0
A_E_7KP7(6)_LMPR01070431_uff_E=252.77	-7.7	0	0
A_E_7KP7(6)_LMPR01070432_uff_E=263.25	-7.5	0	0
A_E_7KP7(6)_LMPR01070437_uff_E=212.53	-6.1	0	0
A_E_7KP7(6)_LMPR01070439_uff_E=281.62	-7.2	0	0
A_E_7KP7(6)_LMPR01070443_uff_E=2655.17	-6.8	0	0
A_E_7KP7(6)_LMPR01070444_uff_E=249.55	-7.6	0	0
A_E_7KP7(6)_LMPR01070508_uff_E=268.87	-7.9	0	0
A_E_7KP7(6)_LMPR01070513_uff_E=262.65	-7.5	0	0
A_E_7KP7(6)_LMPR01070523_uff_E=404.65	-8.3	0	0
A_E_7KP7(6)_LMPR01070524_uff_E=410.04	-8.1	0	0
A_E_7KP7(6)_LMPR01070531_uff_E=480.10	-7.7	0	0
A_E_7KP7(6)_LMPR01070532_uff_E=456.90	-7.9	0	0
A_E_7KP7(6)_LMPR01070533_uff_E=526.48	-7.7	0	0
A_E_7KP7(6)_LMPR01070535_uff_E=423.28	-7.9	0	0
A_E_7KP7(6)_LMPR01070536_uff_E=634.43	-8	0	0
A_E_7KP7(6)_LMPR01070542_uff_E=447.69	-8.2	0	0
A_E_7KP7(6)_LMPR01070543_uff_E=452.46	-8	0	0
A_E_7KP7(6)_LMPR01070564_uff_E=552.14	-7.7	0	0
A_E_7KP7(6)_LMPR01070573_uff_E=638.93	-7.9	0	0
A_E_7KP7(6)_LMPR01070579_uff_E=813.11	-8.1	0	0
A_E_7KP7(6)_LMPR01070591_uff_E=805.93	-7.8	0	0
A_E_7KP7(6)_LMPR01070613_uff_E=460.09	-7	0	0
A_E_7KP7(6)_LMPR01070614_uff_E=363.15	-7.7	0	0
A_E_7KP7(6)_LMPR01070615_uff_E=937.29	-7.5	0	0
A_E_7KP7(6)_LMPR01070616_uff_E=316.44	-8	0	0
A_E_7KP7(6)_LMPR01070617_uff_E=279.24	-7.6	0	0
A_E_7KP7(6)_LMPR01070645_uff_E=280.12	-8.1	0	0
A_E_7KP7(6)_LMPR01070665_uff_E=468.43	-8.9	0	0
A_E_7KP7(6)_LMPR01070666_uff_E=613.01	-8.2	0	0
A_E_7KP7(6)_LMPR01070667_uff_E=613.01	-7.8	0	0
A_E_7KP7(6)_LMPR01070687_uff_E=466.73	-8.9	0	0
A_E_7KP7(6)_LMPR01070689_uff_E=608.13	-7.5	0	0
A_E_7KP7(6)_LMPR01070699_uff_E=762.47	-8.5	0	0
A_E_7KP7(6)_LMPR01070730_uff_E=2034.69	-8.3	0	0
A_E_7KP7(6)_LMPR01070731_uff_E=2034.69	-7.9	0	0
A_E_7KP7(6)_LMPR01070732_uff_E=500.41	-9.4	0	0
A_E_7KP7(6)_LMPR01070733_uff_E=492.28	-9.4	0	0
A_E_7KP7(6)_LMPR01070734_uff_E=503.10	-9.5	0	0
A_E_7KP7(6)_LMPR01070742_uff_E=553.92	-8.2	0	0
A_E_7KP7(6)_LMPR01070743_uff_E=559.77	-7.4	0	0
A_E_7KP7(6)_LMPR01070775_uff_E=793.76	-8.8	0	0
A_E_7KP7(6)_LMPR01070788_uff_E=523.25	-8.8	0	0
A_E_7KP7(6)_LMPR01070801_uff_E=610.17	-9	0	0
A_E_7KP7(6)_LMPR01070802_uff_E=626.20	-8.7	0	0
A_E_7KP7(6)_LMPR01070803_uff_E=317.71	-8.3	0	0
A_E_7KP7(6)_LMPR01070804_uff_E=439.61	-7.8	0	0
A_E_7KP7(6)_LMPR01070805_uff_E=844.80	-8.3	0	0
A_E_7KP7(6)_LMPR01070812_uff_E=874.49	-7.4	0	0
A_E_7KP7(6)_LMPR01070813_uff_E=874.49	-7.4	0	0
A_E_7KP7(6)_LMPR01070815_uff_E=936.76	-7.1	0	0
A_E_7KP7(6)_LMPR01070885_uff_E=1817.00	-7.6	0	0
A_E_7KP7(6)_LMPR01070904_uff_E=352.68	-8.4	0	0
A_E_7KP7(6)_LMPR01070905_uff_E=387.47	-8.4	0	0
A_E_7KP7(6)_LMPR01070909_uff_E=324.10	-7.8	0	0
A_E_7KP7(6)_LMPR01070961_uff_E=708.08	-8.3	0	0
A_E_7KP7(6)_LMPR01070975_uff_E=473.00	-6.9	0	0
A_E_7KP7(6)_LMPR01071001_uff_E=2064.86	-7.8	0	0
A_E_7KP7(6)_LMPR01071017_uff_E=790.86	-8.2	0	0
A_E_7KP7(6)_LMPR01090009_uff_E=129.23	-6.2	0	0
A_E_7KP7(6)_163057435_uff_E=3066.38	-9.1	0	0
A_E_7KP7(6)_LMPR01070106_uff_E=623.18	-9.1	0	0
A_E_7KP7(6)_LMPR01070098_uff_E=515.19	-9	0	0
A_E_7KP7(6)_LMPR01070046_uff_E=619.97	-8.8	0	0
A_E_7KP7(6)_LMPR01070198_uff_E=554.14	-8.8	0	0
A_E_7KP7(6)_163006686_uff_E=2723.11	-8.6	0	0
A_E_7KP7(6)_LMPR01070204_uff_E=644.22	-8.6	0	0
A_E_7KP7(6)_LMPR01070635_uff_E=750.11	-8.6	0	0
A_E_7KP7(6)_LMPR01070583_uff_E=1037.03	-8.5	0	0
A_E_7KP7(6)_16061196_uff_E=643.89	-8.2	0	0
A_E_7KP7(6)_LMPR01070547_uff_E=617.58	-8.2	0	0
A_E_7KP7(6)_16061195_uff_E=646.43	-8.1	0	0
A_E_7KP7(6)_LMPR01070045_uff_E=572.47	-8.1	0	0
A_E_7KP7(6)_LMPR01070565_uff_E=644.04	-8.1	0	0
A_E_7KP7(6)_LMPR01070189_uff_E=138.80	-8	0	0
A_E_7KP7(6)_11103774_uff_E=452.78	-7.9	0	0
A_E_7KP7(6)_16061275_uff_E=1289.66	-7.9	0	0
A_E_7KP7(6)_73425437_uff_E=764.60	-7.9	0	0
A_E_7KP7(6)_LMPR01070526_uff_E=402.14	-7.9	0	0
A_E_7KP7(6)_LMPR01070548_uff_E=547.15	-7.9	0	0
A_E_7KP7(6)_LMPR01070633_uff_E=364.31	-7.9	0	0
A_E_7KP7(6)_LMPR01070649_uff_E=262.06	-7.9	0	0
A_E_7KP7(6)_LMPR01070030_uff_E=401.54	-7.8	0	0
A_E_7KP7(6)_LMPR01070514_uff_E=236.33	-7.8	0	0
A_E_7KP7(6)_117719137_uff_E=2510.42	-7.7	0	0
A_E_7KP7(6)_162898633_uff_E=2984.91	-7.7	0	0
A_E_7KP7(6)_162949299_uff_E=622.18	-7.7	0	0
A_E_7KP7(6)_23258400_uff_E=705.80	-7.7	0	0
A_E_7KP7(6)_87442356_uff_E=470.20	-7.7	0	0
A_E_7KP7(6)_LMPR0106010048_uff_E=235.37	-7.7	0	0
A_E_7KP7(6)_LMPR0106010057_uff_E=170.73	-7.7	0	0
A_E_7KP7(6)_LMPR01070530_uff_E=271.82	-7.7	0	0
A_E_7KP7(6)_LMPR01070570_uff_E=552.34	-7.7	0	0
A_E_7KP7(6)_LMPR01070607_uff_E=215.17	-7.7	0	0
A_E_7KP7(6)_163028406_uff_E=3368.51	-7.6	0	0
A_E_7KP7(6)_LMPR01070077_uff_E=1875.42	-7.6	0	0
A_E_7KP7(6)_LMPR01070154_uff_E=844.65	-7.6	0	0
A_E_7KP7(6)_LMPR01070429_uff_E=311.02	-7.6	0	0
A_E_7KP7(6)_LMPR01070510_uff_E=265.64	-7.6	0	0
A_E_7KP7(6)_LMPR01070515_uff_E=238.17	-7.6	0	0
A_E_7KP7(6)_LMPR01070556_uff_E=1680.37	-7.6	0	0
A_E_7KP7(6)_102387790_uff_E=434.89	-7.5	0	0
A_E_7KP7(6)_87459130_uff_E=432.20	-7.5	0	0
A_E_7KP7(6)_LMPR01070509_uff_E=240.45	-7.5	0	0
A_E_7KP7(6)_LMPR01070578_uff_E=837.14	-7.4	0	0
A_E_7KP7(6)_LMPR01070581_uff_E=906.10	-7.4	0	0
A_E_7KP7(6)_87443300_uff_E=410.76	-7.3	0	0
A_E_7KP7(6)_87444051_uff_E=497.96	-7.3	0	0
A_E_7KP7(6)_102350956_uff_E=417.85	-7.2	0	0
A_E_7KP7(6)_10550599_uff_E=354.41	-7.2	0	0
A_E_7KP7(6)_11123182_uff_E=457.76	-7.2	0	0
A_E_7KP7(6)_16061285_uff_E=1708.73	-7.2	0	0
A_E_7KP7(6)_LMPR01070132_uff_E=187.00	-7.2	0	0
A_E_7KP7(6)_101539587_uff_E=486.90	-7.1	0	0
A_E_7KP7(6)_16061265_uff_E=1489.05	-7.1	0	0
A_E_7KP7(6)_LMPR01070504_uff_E=150.17	-7.1	0	0
A_E_7KP7(6)_101539586_uff_E=403.79	-7	0	0
A_E_7KP7(6)_15285539_uff_E=328.16	-7	0	0
A_E_7KP7(6)_LMPR0106010045_uff_E=125.89	-7	0	0
A_E_7KP7(6)_LMPR0106010052_uff_E=139.85	-7	0	0
A_E_7KP7(6)_LMPR0106010058_uff_E=215.51	-7	0	0
A_E_7KP7(6)_LMPR01070577_uff_E=999.11	-7	0	0
A_E_7KP7(6)_23724634_uff_E=301.61	-6.9	0	0
A_E_7KP7(6)_LMPR0106010040_uff_E=144.82	-6.9	0	0
A_E_7KP7(6)_LMPR01070441_uff_E=382.59	-6.9	0	0
A_E_7KP7(6)_LMPR01070519_uff_E=242.60	-6.9	0	0
A_E_7KP7(6)_14213172_uff_E=4330.84	-6.8	0	0
A_E_7KP7(6)_16061256_uff_E=1801.04	-6.8	0	0
A_E_7KP7(6)_162868002_uff_E=3571.10	-6.8	0	0
A_E_7KP7(6)_5289090_uff_E=377.33	-6.8	0	0
A_E_7KP7(6)_LMPR0106010053_uff_E=142.01	-6.8	0	0
A_E_7KP7(6)_LMPR01070067_uff_E=1081.47	-6.8	0	0
A_E_7KP7(6)_LMPR01070087_uff_E=477.39	-6.8	0	0
A_E_7KP7(6)_LMPR01070141_uff_E=183.23	-6.8	0	0
A_E_7KP7(6)_LMPR01070176_uff_E=617.51	-6.8	0	0
A_E_7KP7(6)_102574761_uff_E=1268.78	-6.7	0	0
A_E_7KP7(6)_LMPR01070056_uff_E=2179.62	-6.7	0	0
A_E_7KP7(6)_LMPR01070140_uff_E=632.03	-6.7	0	0
A_E_7KP7(6)_LMPR01070205_uff_E=859.56	-6.7	0	0
A_E_7KP7(6)_LMPR0106010047_uff_E=133.40	-6.6	0	0
A_E_7KP7(6)_LMPR01070082_uff_E=957.85	-6.6	0	0
A_E_7KP7(6)_LMPR01070559_uff_E=1626.69	-6.6	0	0
A_E_7KP7(6)_101539585_uff_E=372.42	-6.5	0	0
A_E_7KP7(6)_163074533_uff_E=1509.12	-6.5	0	0
A_E_7KP7(6)_LMPR01070115_uff_E=415.24	-6.5	0	0
A_E_7KP7(6)_13940467_uff_E=261.78	-6.4	0	0
A_E_7KP7(6)_16061288_uff_E=422.41	-6.4	0	0
A_E_7KP7(6)_162878357_uff_E=1221.08	-6.4	0	0
A_E_7KP7(6)_LMPR01070142_uff_E=350.05	-6.4	0	0
A_E_7KP7(6)_LMPR01070428_uff_E=258.82	-6.4	0	0
A_E_7KP7(6)_LMPR01070440_uff_E=384.93	-6.4	0	0
A_E_7KP7(6)_LMPR01070447_uff_E=334.92	-6.4	0	0
A_E_7KP7(6)_13940466_uff_E=282.95	-6.3	0	0
A_E_7KP7(6)_LMPR0103050010_uff_E=191.50	-6.3	0	0
A_E_7KP7(6)_LMPR01070051_uff_E=880.11	-6.3	0	0
A_E_7KP7(6)_LMPR01070139_uff_E=375.69	-6.3	0	0
A_E_7KP7(6)_LMPR01070446_uff_E=321.51	-6.3	0	0
A_E_7KP7(6)_102387788_uff_E=334.99	-6.2	0	0
A_E_7KP7(6)_11109238_uff_E=230.32	-6.2	0	0
A_E_7KP7(6)_LMPR01070066_uff_E=1154.67	-6.2	0	0
A_E_7KP7(6)_16061259_uff_E=298.65	-6.1	0	0
A_E_7KP7(6)_LMPR01070052_uff_E=3942.30	-6.1	0	0
A_E_7KP7(6)_LMPR01070058_uff_E=981.22	-6.1	0	0
A_E_7KP7(6)_LMPR01070442_uff_E=267.64	-6.1	0	0
A_E_7KP7(6)_LMPR01070448_uff_E=331.78	-6.1	0	0
A_E_7KP7(6)_LMPR01070520_uff_E=237.81	-6.1	0	0
A_E_7KP7(6)_10933863_uff_E=310.12	-6	0	0
A_E_7KP7(6)_16061269_uff_E=2937.08	-6	0	0
A_E_7KP7(6)_LMPR01070488_uff_E=599.60	-6	0	0
A_E_7KP7(6)_LMPR01070131_uff_E=140.81	-5.9	0	0
A_E_7KP7(6)_LMPR01070484_uff_E=420.46	-5.9	0	0
A_E_7KP7(6)_LMPR01070487_uff_E=447.67	-5.9	0	0
A_E_7KP7(6)_25246119_uff_E=155.52	-5.8	0	0
A_E_7KP7(6)_LMPR0106010055_uff_E=191.18	-5.8	0	0
A_E_7KP7(6)_LMPR0106010056_uff_E=204.33	-5.8	0	0
A_E_7KP7(6)_LMPR0106010064_uff_E=667.47	-5.8	0	0
A_E_7KP7(6)_LMPR01070521_uff_E=242.75	-5.8	0	0
A_E_7KP7(6)_LMPR01070433_uff_E=243.84	-5.6	0	0
A_E_7KP7(6)_LMPR01070481_uff_E=566.44	-5.6	0	0
A_E_7KP7(6)_71188513_uff_E=282.72	-5.5	0	0
A_E_7KP7(6)_101539584_uff_E=174.64	-5.4	0	0
A_E_7KP7(6)_LMPR01070435_uff_E=293.80	-5.3	0	0
A_E_7KP7(6)_LMPR01070472_uff_E=287.15	-5.3	0	0
A_E_7KP7(6)_596567_uff_E=187.91	-5.1	0	0
A_E_7KP7(6)_LMPR01070155_uff_E=558.12	-5.1	0	0
A_E_7KP7(6)_LMPR01070434_uff_E=242.32	-5.1	0	0
A_E_7KP7(6)_LMPR01070438_uff_E=248.58	-4.8	0	0
A_E_7KP7(6)_LMPR01070478_uff_E=345.71	-4.6	0	0
A_E_7KP7(6)_LMPR01070471_uff_E=195.34	-4.5	0	0
A_E_7KP7(6)_LMPR01070830_uff_E=970.55	-9.2	0	0
A_E_7KP7(6)_LMPR01070787_uff_E=1025.42	-9	0	0
A_E_7KP7(6)_LMPR01070870_uff_E=1555.79	-9	0	0
A_E_7KP7(6)_LMPR01070670_uff_E=922.08	-8.9	0	0
A_E_7KP7(6)_LMPR01070771_uff_E=721.09	-8.9	0	0
A_E_7KP7(6)_LMPR01070778_uff_E=507.54	-8.9	0	0
A_E_7KP7(6)_LMPR01070797_uff_E=994.05	-8.9	0	0
A_E_7KP7(6)_LMPR01070811_uff_E=594.46	-8.9	0	0
A_E_7KP7(6)_LMPR01070820_uff_E=564.72	-8.9	0	0
A_E_7KP7(6)_LMPR01070994_uff_E=527.41	-8.9	0	0
A_E_7KP7(6)_LMPR01070657_uff_E=313.67	-8.7	0	0
A_E_7KP7(6)_LMPR01070937_uff_E=863.79	-8.7	0	0
A_E_7KP7(6)_LMPR01070782_uff_E=773.97	-8.6	0	0
A_E_7KP7(6)_LMPR01070786_uff_E=768.58	-8.6	0	0
A_E_7KP7(6)_LMPR01070886_uff_E=605.69	-8.6	0	0
A_E_7KP7(6)_LMPR01070959_uff_E=2130.77	-8.6	0	0
A_E_7KP7(6)_LMPR01070675_uff_E=650.96	-8.5	0	0
A_E_7KP7(6)_LMPR01070903_uff_E=816.53	-8.5	0	0
A_E_7KP7(6)_LMPR01070869_uff_E=583.76	-8.4	0	0
A_E_7KP7(6)_LMPR01070659_uff_E=338.90	-8.3	0	0
A_E_7KP7(6)_LMPR01070660_uff_E=293.25	-8.3	0	0
A_E_7KP7(6)_LMPR01070910_uff_E=342.29	-8.3	0	0
A_E_7KP7(6)_LMPR01071036_uff_E=1169.99	-8.3	0	0
A_E_7KP7(6)_LMPR01070672_uff_E=412.73	-8.2	0	0
A_E_7KP7(6)_LMPR01070673_uff_E=519.48	-8.1	0	0
A_E_7KP7(6)_LMPR01070676_uff_E=854.56	-8.1	0	0
A_E_7KP7(6)_LMPR01071009_uff_E=1921.80	-8.1	0	0
A_E_7KP7(6)_LMPR01070819_uff_E=635.65	-7.9	0	0
A_E_7KP7(6)_LMPR01070884_uff_E=2017.41	-7.9	0	0
A_E_7KP7(6)_LMPR01070846_uff_E=2010.49	-7.8	0	0
A_E_7KP7(6)_LMPR01071034_uff_E=431.49	-7.8	0	0
A_E_7KP7(6)_LMPR01070744_uff_E=1905.94	-7.6	0	0
A_E_7KP7(6)_LMPR01070776_uff_E=577.11	-7.6	0	0
A_E_7KP7(6)_LMPR01070825_uff_E=768.72	-7.6	0	0
A_E_7KP7(6)_LMPR01071051_uff_E=1020.44	-7.6	0	0
A_E_7KP7(6)_LMPR01070656_uff_E=329.27	-7.5	0	0
A_E_7KP7(6)_LMPR01070814_uff_E=637.44	-7.4	0	0
A_E_7KP7(6)_LMPR01071019_uff_E=629.03	-7.3	0	0
A_E_7KP7(6)_LMPR01071022_uff_E=741.80	-7.1	0	0
A_E_7KP7(6)_LMPR01071023_uff_E=511.41	-7.1	0	0
A_E_7KP7(6)_LMPR01070793_uff_E=662.22	-7	0	0
A_E_7KP7(6)_LMPR01070940_uff_E=887.11	-7	0	0
A_E_7KP7(6)_LMPR01071040_uff_E=241.84	-6.8	0	0
A_E_7KP7(6)_LMPR01071045_uff_E=754.03	-6.8	0	0
A_E_7KP7(6)_LMPR01071046_uff_E=1075.58	-6.8	0	0
A_E_7KP7(6)_LMPR01071042_uff_E=575.59	-6.7	0	0
A_E_7KP7(6)_LMPR01090055_uff_E=1756.23	-6.7	0	0
A_E_7KP7(6)_LMPR01071044_uff_E=493.23	-6.6	0	0
A_E_7KP7(6)_LMPR01070951_uff_E=746.65	-6.4	0	0
A_E_7KP7(6)_LMPR01071043_uff_E=569.46	-6.1	0	0
A_E_7KP7(6)_LMPR01080054_uff_E=687.90	-8.9	0	0
A_E_7KP7(6)_LMPR01080051_uff_E=646.62	-8.9	0	0
A_E_7KP7(6)_90955515_uff_E=1857.56	-8.6	0	0
A_E_7KP7(6)_LMPR01080040_uff_E=513.58	-8.5	0	0
A_E_7KP7(6)_LMPR01080008_uff_E=585.03	-8.4	0	0
A_E_7KP7(6)_LMPR01080044_uff_E=584.88	-8.3	0	0
A_E_7KP7(6)_LMPR01080047_uff_E=333.50	-8.1	0	0
A_E_7KP7(6)_LMPR01080050_uff_E=684.24	-8	0	0
A_E_7KP7(6)_LMPR01080052_uff_E=478.20	-7.9	0	0
A_E_7KP7(6)_LMPR01080048_uff_E=433.31	-7.9	0	0
A_E_7KP7(6)_LMPR01080021_uff_E=407.87	-7.9	0	0
A_E_7KP7(6)_LMPR01080053_uff_E=483.51	-7.7	0	0
A_E_7KP7(6)_LMPR01080043_uff_E=379.60	-7.6	0	0
A_E_7KP7(6)_LMPR01080013_uff_E=360.07	-7.6	0	0
A_E_7KP7(6)_LMPR01080015_uff_E=394.86	-7.6	0	0
A_E_7KP7(6)_LMPR01080016_uff_E=368.49	-7.5	0	0
A_E_7KP7(6)_LMPR01080022_uff_E=543.41	-7.4	0	0
A_E_7KP7(6)_LMPR01080042_uff_E=383.94	-7.4	0	0
A_E_7KP7(6)_LMPR01080041_uff_E=606.60	-7.4	0	0
A_E_7KP7(6)_LMPR01080045_uff_E=371.22	-7.4	0	0
A_E_7KP7(6)_LMPR01080019_uff_E=365.52	-7.4	0	0
A_E_7KP7(6)_LMPR01080018_uff_E=286.73	-7.3	0	0
A_E_7KP7(6)_LMPR01080033_uff_E=330.71	-7.2	0	0
A_E_7KP7(6)_LMPR01080017_uff_E=470.32	-6.9	0	0
A_E_7KP7(6)_LMPR01080020_uff_E=252.58	-6.9	0	0
A_E_7KP7(6)_LMPR01080046_uff_E=508.84	-6.6	0	0
A_E_7KP7(6)_LMPR01080036_uff_E=377.22	-6.4	0	0
A_E_7KP7(6)_LMPR01080037_uff_E=697.92	-6.4	0	0
A_E_7KP7(6)_LMPR01080032_uff_E=435.79	-6.3	0	0
A_E_7KP7(6)_LMPR01080026_uff_E=296.93	-6.2	0	0
A_E_7KP7(6)_LMPR01080034_uff_E=305.06	-6.2	0	0
A_E_7KP7(6)_LMPR01080023_uff_E=348.78	-6.1	0	0
A_E_7KP7(6)_LMPR01080028_uff_E=265.11	-6.1	0	0
A_E_7KP7(6)_LMPR01080029_uff_E=334.32	-5.9	0	0
A_E_7KP7(6)_LMPR01080031_uff_E=607.69	-5.8	0	0
A_E_7KP7(6)_LMPR01080012_uff_E=409.70	-5.6	0	0
A_E_7KP7(6)_LMPR01080030_uff_E=298.95	-5.6	0	0
A_E_7KP7(6)_163057487_uff_E=770.08	-5.4	0	0
A_E_7KP7(6)_LMPR01080011_uff_E=291.68	-5.2	0	0
A_E_7KP7(6)_LMPR01080025_uff_E=439.65	-5.2	0	0
A_E_7KP7(6)_LMPR01080038_uff_E=1646.71	-5.2	0	0
A_E_7KP7(6)_LMPR01080035_uff_E=324.77	-5.2	0	0
A_E_7KP7(6)_LMPR01080027_uff_E=300.46	-5.1	0	0
A_E_7KP7(6)_LMPR01080010_uff_E=234.44	-5	0	0
A_E_7KP7(6)_163022869_uff_E=4007.49	-8.6	0	0
A_E_7KP7(6)_16061241_uff_E=1291.84	-8	0	0
A_E_7KP7(6)_101596812_uff_E=812.83	-7.8	0	0
A_E_7KP7(6)_100919356_uff_E=475.82	-7.4	0	0
A_E_7KP7(6)_101716228_uff_E=575.85	-7.3	0	0
A_E_7KP7(6)_100919357_uff_E=483.94	-7.2	0	0
A_E_7KP7(6)_101716225_uff_E=416.27	-7.2	0	0
A_E_7KP7(6)_101606290_uff_E=400.93	-7.1	0	0
A_E_7KP7(6)_11100652_uff_E=417.54	-7	0	0
A_E_7KP7(6)_131752554_uff_E=448.22	-7	0	0
A_E_7KP7(6)_101288361_uff_E=357.74	-6.9	0	0
A_E_7KP7(6)_14235481_uff_E=1861.12	-6.9	0	0
A_E_7KP7(6)_162935085_uff_E=570.76	-6.9	0	0
A_E_7KP7(6)_100956919_uff_E=239.41	-6.6	0	0
A_E_7KP7(6)_10949769_uff_E=286.78	-6.6	0	0
A_E_7KP7(6)_13940474_uff_E=272.59	-6.5	0	0
A_E_7KP7(6)_10904256_uff_E=242.10	-6.2	0	0
A_E_7KP7(6)_13917079_uff_E=195.39	-6.2	0	0
A_E_7KP7(6)_154391684_uff_E=1608.14	-5.3	0	0
A_E_7KP7(6)_16129452_uff_E=93.58	-4.9	0	0
A_E_7KP7(6)_LMPR01070127_uff_E=172.56	-7.4	0	0
A_E_7KP7(6)_LMPR01070134_uff_E=365.78	-8.1	0	0
A_E_7KP7(6)_LMPR01070135_uff_E=504.31	-6.1	0	0
A_E_7KP7(6)_LMPR01070145_uff_E=383.53	-7.7	0	0
A_E_7KP7(6)_LMPR01070163_uff_E=465.63	-7.2	0	0
A_E_7KP7(6)_LMPR01070210_uff_E=422.16	-6.4	0	0
A_E_7KP7(6)_LMPR01070263_uff_E=857.16	-8.5	0	0
A_E_7KP7(6)_LMPR01070264_uff_E=827.64	-7.6	0	0
A_E_7KP7(6)_LMPR01070265_uff_E=803.40	-7.2	0	0
A_E_7KP7(6)_LMPR01070293_uff_E=701.09	-6.3	0	0
A_E_7KP7(6)_LMPR01070503_uff_E=322.17	-5.8	0	0
A_E_7KP7(6)_LMPR01070511_uff_E=402.73	-7.6	0	0
A_E_7KP7(6)_LMPR01070512_uff_E=468.20	-7.7	0	0
A_E_7KP7(6)_LMPR01070517_uff_E=258.13	-7.8	0	0
A_E_7KP7(6)_LMPR01070549_uff_E=585.80	-8.5	0	0
A_E_7KP7(6)_LMPR01070589_uff_E=559.00	-7.9	0	0
A_E_7KP7(6)_LMPR01070590_uff_E=848.62	-7.3	0	0
A_E_7KP7(6)_LMPR01070606_uff_E=417.49	-7.3	0	0
A_E_7KP7(6)_LMPR01070631_uff_E=763.53	-5.5	0	0
A_E_7KP7(6)_LMPR01070634_uff_E=391.02	-7.9	0	0
A_E_7KP7(6)_LMPR01070663_uff_E=616.17	-8.5	0	0
A_E_7KP7(6)_LMPR01070664_uff_E=1156.40	-7.9	0	0
A_E_7KP7(6)_LMPR01070680_uff_E=742.54	-8.4	0	0
A_E_7KP7(6)_LMPR01070685_uff_E=548.12	-9.1	0	0
A_E_7KP7(6)_LMPR01070708_uff_E=575.17	-8.6	0	0
A_E_7KP7(6)_LMPR01070710_uff_E=457.63	-8.3	0	0
A_E_7KP7(6)_LMPR01070711_uff_E=1951.22	-8.7	0	0
A_E_7KP7(6)_LMPR01070712_uff_E=1888.20	-7.9	0	0
A_E_7KP7(6)_LMPR01070713_uff_E=440.28	-8.6	0	0
A_E_7KP7(6)_LMPR01070723_uff_E=1965.86	-7.3	0	0
A_E_7KP7(6)_LMPR01070724_uff_E=587.39	-8.7	0	0
A_E_7KP7(6)_LMPR01070725_uff_E=1995.97	-7.7	0	0
A_E_7KP7(6)_LMPR01070726_uff_E=3410.47	-7.2	0	0
A_E_7KP7(6)_LMPR01070735_uff_E=480.51	-9.1	0	0
A_E_7KP7(6)_LMPR01070795_uff_E=907.80	-9.3	0	0
A_E_7KP7(6)_LMPR01070798_uff_E=446.81	-8	0	0
A_E_7KP7(6)_LMPR01070807_uff_E=678.04	-9.3	0	0
A_E_7KP7(6)_LMPR01070808_uff_E=1139.27	-8.9	0	0
A_E_7KP7(6)_LMPR01070809_uff_E=623.66	-9.2	0	0
A_E_7KP7(6)_LMPR01070828_uff_E=668.05	-8.6	0	0
A_E_7KP7(6)_LMPR01070848_uff_E=1119.73	-9.2	0	0
A_E_7KP7(6)_LMPR01070849_uff_E=909.15	-7.1	0	0
A_E_7KP7(6)_LMPR01070850_uff_E=891.04	-7.1	0	0
A_E_7KP7(6)_LMPR01070851_uff_E=697.67	-5.6	0	0
A_E_7KP7(6)_46173811_uff_E=485.78	-7	0	0
A_E_7KP7(6)_50986066_uff_E=420.41	-6.7	0	0
A_E_7KP7(6)_5281224_uff_E=748.45	-8.2	0	0
A_E_7KP7(6)_57338879_uff_E=213.30	-6.1	0	0
A_E_7KP7(6)_6436724_uff_E=489.95	-7.6	0	0
A_E_7KP7(6)_71306353_uff_E=102.07	-4.3	0	0
A_E_7KP7(6)_73425437_uff_E=764.60	-8.1	0	0
A_E_7KP7(6)_87443545_uff_E=236.07	-6.4	0	0
A_E_7KP7(6)_LMFA01031041_uff_E=8.34	-5.5	0	0
A_E_7KP7(6)_LMPR0103050002_uff_E=143.22	-6	0	0
A_E_7KP7(6)_LMPR0103050008_uff_E=144.31	-6.6	0	0
A_E_7KP7(6)_LMPR0104010020_uff_E=108.87	-6.7	0	0
A_E_7KP7(6)_LMPR0106010049_uff_E=321.14	-7.4	0	0
A_E_7KP7(6)_LMPR0106010061_uff_E=310.12	-6	0	0
A_E_7KP7(6)_LMPR0106010065_uff_E=592.24	-7.5	0	0
A_E_7KP7(6)_LMPR01070015_uff_E=639.68	-9.4	0	0
A_E_7KP7(6)_LMPR01070016_uff_E=807.21	-8.8	0	0
A_E_7KP7(6)_LMPR01070025_uff_E=609.01	-8.4	0	0
A_E_7KP7(6)_LMPR01070049_uff_E=508.71	-8.5	0	0
A_E_7KP7(6)_LMPR01070050_uff_E=756.69	-8.4	0	0
A_E_7KP7(6)_LMPR01070053_uff_E=736.55	-6.6	0	0
A_E_7KP7(6)_LMPR01070078_uff_E=762.93	-7.1	0	0
A_E_7KP7(6)_LMPR01070079_uff_E=547.95	-8.3	0	0
A_E_7KP7(6)_LMPR01070096_uff_E=545.44	-8	0	0
A_E_7KP7(6)_LMPR01070100_uff_E=889.35	-8.7	0	0
A_E_7KP7(6)_LMPR01070127_uff_E=172.56	-7.4	0	0
A_E_7KP7(6)_LMPR01070134_uff_E=365.78	-8.1	0	0
A_E_7KP7(6)_LMPR01070135_uff_E=504.31	-6.1	0	0
A_E_7KP7(6)_LMPR01070145_uff_E=383.53	-7.7	0	0
A_E_7KP7(6)_LMPR01070163_uff_E=465.63	-7.2	0	0
A_E_7KP7(6)_LMPR01070210_uff_E=422.16	-6.4	0	0
A_E_7KP7(6)_LMPR01070263_uff_E=857.16	-8.5	0	0
A_E_7KP7(6)_LMPR01070264_uff_E=827.64	-7.6	0	0
A_E_7KP7(6)_LMPR01070265_uff_E=803.40	-7.2	0	0
A_E_7KP7(6)_LMPR01070293_uff_E=701.09	-6.3	0	0
A_E_7KP7(6)_LMPR01070503_uff_E=322.17	-5.8	0	0
A_E_7KP7(6)_LMPR01070511_uff_E=402.73	-7.6	0	0
A_E_7KP7(6)_LMPR01070512_uff_E=468.20	-7.7	0	0
A_E_7KP7(6)_LMPR01070517_uff_E=258.13	-7.8	0	0
A_E_7KP7(6)_LMPR01070549_uff_E=585.80	-8.5	0	0
A_E_7KP7(6)_LMPR01070589_uff_E=559.00	-7.9	0	0
A_E_7KP7(6)_LMPR01070590_uff_E=848.62	-7.3	0	0
A_E_7KP7(6)_LMPR01070606_uff_E=417.49	-7.3	0	0
A_E_7KP7(6)_LMPR01070631_uff_E=763.53	-5.5	0	0
A_E_7KP7(6)_LMPR01070634_uff_E=391.02	-7.9	0	0
A_E_7KP7(6)_LMPR01070663_uff_E=616.17	-8.5	0	0
A_E_7KP7(6)_LMPR01070664_uff_E=1156.40	-7.9	0	0
A_E_7KP7(6)_LMPR01070680_uff_E=742.54	-8.4	0	0
A_E_7KP7(6)_LMPR01070685_uff_E=548.12	-9.1	0	0
A_E_7KP7(6)_LMPR01070708_uff_E=575.17	-8.6	0	0
A_E_7KP7(6)_LMPR01070710_uff_E=457.63	-8.3	0	0
A_E_7KP7(6)_LMPR01070711_uff_E=1951.22	-8.7	0	0
A_E_7KP7(6)_LMPR01070712_uff_E=1888.20	-7.9	0	0
A_E_7KP7(6)_LMPR01070713_uff_E=440.28	-8.6	0	0
A_E_7KP7(6)_LMPR01070723_uff_E=1965.86	-7.3	0	0
A_E_7KP7(6)_LMPR01070724_uff_E=587.39	-8.7	0	0
A_E_7KP7(6)_LMPR01070725_uff_E=1995.97	-7.7	0	0
A_E_7KP7(6)_LMPR01070726_uff_E=3410.47	-7.2	0	0
A_E_7KP7(6)_LMPR01070735_uff_E=480.51	-9.1	0	0
A_E_7KP7(6)_LMPR01070795_uff_E=907.80	-9.3	0	0
A_E_7KP7(6)_LMPR01070798_uff_E=446.81	-8	0	0
A_E_7KP7(6)_LMPR01070807_uff_E=678.04	-9.3	0	0
A_E_7KP7(6)_LMPR01070808_uff_E=1139.27	-8.9	0	0
A_E_7KP7(6)_LMPR01070809_uff_E=623.66	-9.2	0	0
A_E_7KP7(6)_LMPR01070828_uff_E=668.05	-8.6	0	0
A_E_7KP7(6)_LMPR01070848_uff_E=1119.73	-9.2	0	0
A_E_7KP7(6)_LMPR01070849_uff_E=909.15	-7.1	0	0
A_E_7KP7(6)_LMPR01070850_uff_E=891.04	-7.1	0	0
A_E_7KP7(6)_LMPR01070851_uff_E=697.67	-5.6	0	0
A_E_7KP7(6)_LMPR01070923_uff_E=397.61	-9	0	0
A_E_7KP7(6)_LMPR01070972_uff_E=414.97	-8.8	0	0
A_E_7KP7(6)_LMPR01071005_uff_E=600.60	-8.8	0	0
A_E_7KP7(6)_LMPR01071010_uff_E=660.98	-8.7	0	0
A_E_7KP7(6)_LMPR01071011_uff_E=686.58	-8.7	0	0
A_E_7KP7(6)_LMPR01071003_uff_E=536.82	-8.4	0	0
A_E_7KP7(6)_LMPR01071014_uff_E=916.30	-8.4	0	0
A_E_7KP7(6)_LMPR01070896_uff_E=634.97	-8.3	0	0
A_E_7KP7(6)_LMPR01070981_uff_E=600.85	-8.3	0	0
A_E_7KP7(6)_LMPR01071002_uff_E=473.06	-8.3	0	0
A_E_7KP7(6)_LMPR01070947_uff_E=632.17	-8.2	0	0
A_E_7KP7(6)_LMPR01070987_uff_E=591.86	-8.2	0	0
A_E_7KP7(6)_LMPR01071015_uff_E=752.85	-8.2	0	0
A_E_7KP7(6)_LMPR01070863_uff_E=597.40	-8.1	0	0
A_E_7KP7(6)_LMPR01070881_uff_E=313.71	-8	0	0
A_E_7KP7(6)_LMPR01071020_uff_E=682.87	-8	0	0
A_E_7KP7(6)_LMPR01070997_uff_E=743.17	-7.8	0	0
A_E_7KP7(6)_LMPR01070895_uff_E=564.49	-7.7	0	0
A_E_7KP7(6)_LMPR01070883_uff_E=329.61	-7.6	0	0
A_E_7KP7(6)_LMPR01071016_uff_E=732.36	-7.5	0	0
A_E_7KP7(6)_LMPR01071021_uff_E=713.09	-7.5	0	0
A_E_7KP7(6)_LMPR01071018_uff_E=744.97	-7.4	0	0
A_E_7KP7(6)_LMPR01070878_uff_E=341.17	-7.3	0	0
A_E_7KP7(6)_LMPR01070928_uff_E=463.03	-7.3	0	0
A_E_7KP7(6)_LMPR01071024_uff_E=753.22	-7.1	0	0
A_E_7KP7(6)_LMPR01070964_uff_E=438.74	-6.6	0	0
A_E_7KP7(6)_LMPR01070995_uff_E=441.47	-6.6	0	0
A_E_7KP7(6)_LMPR01070906_uff_E=542.31	-6.5	0	0
A_E_7KP7(6)_LMPR01071035_uff_E=825.01	-6.2	0	0
A_E_7KP7(6)_LMPR01090047_uff_E=113.39	-6.2	0	0
A_E_7KP7(6)_LMPR01070934_uff_E=638.46	-6.1	0	0
A_E_7KP7(6)_131751516_uff_E=1583.13	-8	0	0
A_E_7KP7(6)_101776196_uff_E=840.04	-7.9	0	0
A_E_7KP7(6)_162948259_uff_E=4089.66	-7.8	0	0
A_E_7KP7(6)_101316822_uff_E=607.53	-7.5	0	0
A_E_7KP7(6)_131752077_uff_E=642.51	-7.5	0	0
A_E_7KP7(6)_101033997_uff_E=838.89	-7.4	0	0
A_E_7KP7(6)_102072418_uff_E=692.69	-7.3	0	0
A_E_7KP7(6)_16061219_uff_E=576.91	-7.3	0	0
A_E_7KP7(6)_101764618_uff_E=2297.57	-7.2	0	0
A_E_7KP7(6)_131752541_uff_E=1860.09	-6.9	0	0
A_E_7KP7(6)_15559915_uff_E=877.97	-6.9	0	0
A_E_7KP7(6)_16061266_uff_E=1608.98	-6.8	0	0
A_E_7KP7(6)_162951268_uff_E=2419.96	-6.8	0	0
A_E_7KP7(6)_16061267_uff_E=2023.51	-6.6	0	0
A_E_7KP7(6)_16061311_uff_E=2115.03	-6.6	0	0
A_E_7KP7(6)_162852695_uff_E=393.91	-6.6	0	0
A_E_7KP7(6)_16061264_uff_E=1260.22	-6.5	0	0
A_E_7KP7(6)_162874705_uff_E=362.32	-6.5	0	0
A_E_7KP7(6)_13940463_uff_E=435.91	-6.4	0	0
A_E_7KP7(6)_11733274_uff_E=450.89	-6.3	0	0
A_E_7KP7(6)_16061308_uff_E=1489.96	-6.3	0	0
A_E_7KP7(6)_101689890_uff_E=337.62	-6.2	0	0
A_E_7KP7(6)_15285539_uff_E=328.16	-6.2	0	0
A_E_7KP7(6)_16061241_uff_E=1291.84	-6.2	0	0
A_E_7KP7(6)_13940476_uff_E=326.51	-6.1	0	0
A_E_7KP7(6)_102439369_uff_E=472.08	-5.9	0	0
A_E_7KP7(6)_16061263_uff_E=1280.89	-5.9	0	0
A_E_7KP7(6)_162917266_uff_E=2629.68	-5.8	0	0
A_E_7KP7(6)_162889862_uff_E=1747.22	-5.5	0	0
A_E_7KP7(6)_162832727_uff_E=2482.50	-5.4	0	0
A_E_7KP7(6)_131751235_uff_E=260.58	-4.8	0	0
A_E_7KP7(6)_162901809_uff_E=4232.41	-4.8	0	0
A_E_7KP7(6)_162962506_uff_E=3428.45	-8.2	0	0
A_E_7KP7(6)_21777323_uff_E=845.69	-7.8	0	0
A_E_7KP7(6)_5281246_uff_E=639.40	-7.6	0	0
A_E_7KP7(6)_5281242_uff_E=524.83	-7.4	0	0
A_E_7KP7(6)_5281244_uff_E=2017.82	-7.1	0	0
A_E_7KP7(6)_6443791_uff_E=247.31	-6.8	0	0
A_E_7KP7(6)_20055195_uff_E=516.65	-6.6	0	0
A_E_7KP7(6)_6504513_uff_E=462.43	-6.6	0	0
A_E_7KP7(6)_87442981_uff_E=434.81	-6.3	0	0
A_E_7KP7(6)_163057434_uff_E=3300.41	-6.1	0	0
A_E_7KP7(6)_87444077_uff_E=368.10	-5.9	0	0
A_E_7KP7(6)_91556_uff_E=458.94	-5.9	0	0
A_E_7KP7(6)_5316132_uff_E=236.35	-5.7	0	0
A_E_7KP7(6)_27209_uff_E=249.69	-5.6	0	0
A_E_7KP7(6)_65428_uff_E=312.11	-5.6	0	0
A_E_7KP7(6)_5282222_uff_E=1692.29	-5.4	0	0
A_E_7KP7(6)_5282223_uff_E=1738.80	-5.4	0	0
A_E_7KP7(6)_1757003_uff_E=102.12	-5	0	0
A_E_7KP7(6)_6544_uff_E=113.54	-4.8	0	0
A_E_7KP7(6)_21777323_uff_E=845.69	-7.8	0	0
A_E_7KP7(6)_5281246_uff_E=639.40	-7.6	0	0
A_E_7KP7(6)_5281242_uff_E=524.83	-7.4	0	0
A_E_7KP7(6)_5281244_uff_E=2017.82	-7.1	0	0
A_E_7KP7(6)_6443791_uff_E=247.31	-6.8	0	0
A_E_7KP7(6)_20055195_uff_E=516.65	-6.6	0	0
A_E_7KP7(6)_6504513_uff_E=462.43	-6.6	0	0
A_E_7KP7(6)_87442981_uff_E=434.81	-6.3	0	0
A_E_7KP7(6)_163057434_uff_E=3300.41	-6.1	0	0
A_E_7KP7(6)_87444077_uff_E=368.10	-5.9	0	0
A_E_7KP7(6)_91556_uff_E=458.94	-5.9	0	0
A_E_7KP7(6)_5316132_uff_E=236.35	-5.7	0	0
A_E_7KP7(6)_27209_uff_E=249.69	-5.6	0	0
A_E_7KP7(6)_65428_uff_E=312.11	-5.6	0	0
A_E_7KP7(6)_5282222_uff_E=1692.29	-5.4	0	0
A_E_7KP7(6)_5282223_uff_E=1738.80	-5.4	0	0
A_E_7KP7(6)_1757003_uff_E=102.12	-5	0	0
A_E_7KP7(6)_6544_uff_E=113.54	-4.8	0	0
A_E_7KP7(6)_LMPR01070007_uff_E=2119.58	-8.3	0	0
A_E_7KP7(6)_LMPR01070013_uff_E=465.54	-8.1	0	0
A_E_7KP7(6)_LMPR01070043_uff_E=359.44	-7.9	0	0
A_E_7KP7(6)_LMPR01070027_uff_E=540.87	-7.8	0	0
A_E_7KP7(6)_LMPR01070010_uff_E=663.58	-7.7	0	0
A_E_7KP7(6)_LMPR0106010069_uff_E=1458.43	-7.6	0	0
A_E_7KP7(6)_LMPR0106010067_uff_E=510.90	-7.5	0	0
A_E_7KP7(6)_LMPR0106010066_uff_E=510.90	-7.3	0	0
A_E_7KP7(6)_LMPR01070064_uff_E=551.10	-7.2	0	0
A_E_7KP7(6)_LMPR01070036_uff_E=513.56	-7.1	0	0
A_E_7KP7(6)_LMPR01070039_uff_E=509.24	-7	0	0
A_E_7KP7(6)_LMPR0106010068_uff_E=694.55	-6.9	0	0
A_E_7KP7(6)_LMPR01070065_uff_E=2080.57	-6.8	0	0
A_E_7KP7(6)_LMPR01070055_uff_E=2026.41	-6.7	0	0
A_E_7KP7(6)_LMPR01070023_uff_E=428.45	-6.6	0	0
A_E_7KP7(6)_LMPR01070060_uff_E=553.89	-6.6	0	0
A_E_7KP7(6)_LMPR0106010054_uff_E=139.84	-6.5	0	0
A_E_7KP7(6)_LMPR0106010059_uff_E=302.66	-6.4	0	0
A_E_7KP7(6)_LMPR01070008_uff_E=2516.70	-6.4	0	0
A_E_7KP7(6)_LMPR01070020_uff_E=627.68	-6.4	0	0
A_E_7KP7(6)_LMPR01070035_uff_E=352.50	-6.4	0	0
A_E_7KP7(6)_LMPR01070040_uff_E=350.04	-6.4	0	0
A_E_7KP7(6)_LMPR01070006_uff_E=2091.40	-6.3	0	0
A_E_7KP7(6)_LMPR01070033_uff_E=391.52	-6.3	0	0
A_E_7KP7(6)_LMPR01070037_uff_E=370.76	-6.3	0	0
A_E_7KP7(6)_LMPR01070044_uff_E=334.51	-6.3	0	0
A_E_7KP7(6)_LMPR0106010060_uff_E=310.93	-6.2	0	0
A_E_7KP7(6)_LMPR01070034_uff_E=563.45	-6.2	0	0
A_E_7KP7(6)_LMPR01070038_uff_E=340.95	-5.9	0	0
A_E_7KP7(6)_LMPR0106010046_uff_E=153.09	-5.8	0	0
A_E_7KP7(6)_LMPR01070069_uff_E=1185.11	-5.8	0	0
A_E_7KP7(6)_LMPR01070054_uff_E=727.62	-5.5	0	0
A_E_7KP7(6)_LMPR01070068_uff_E=964.20	-5.5	0	0
A_E_7KP7(6)_LMPR01070070_uff_E=1365.23	-5.5	0	0
A_E_7KP7(6)_LMPR0103050005_uff_E=335.20	-5.4	0	0
A_E_7KP7(6)_LMPR01070063_uff_E=752.76	-5.3	0	0
A_E_7KP7(6)_LMPR01070084_uff_E=189.87	-4.2	0	0
A_E_7KP7(6)_LMPR01070099_uff_E=895.93	-8.3	0	0
A_E_7KP7(6)_LMPR01070088_uff_E=261.32	-7	0	0
A_E_7KP7(6)_LMPR01070109_uff_E=1039.87	-6.5	0	0
A_E_7KP7(6)_LMPR01070119_uff_E=239.86	-6.2	0	0
A_E_7KP7(6)_LMPR01070121_uff_E=552.49	-5.5	0	0
A_E_7KP7(6)_LMPR01070120_uff_E=443.82	-5.3	0	0
A_E_7KP7(6)_LMPR01070122_uff_E=605.67	-5.5	0	0
A_E_7KP7(6)_LMPR01070124_uff_E=739.07	-6.9	0	0
A_E_7KP7(6)_LMPR01070274_uff_E=684.30	-7.7	0	0
A_E_7KP7(6)_LMPR01070280_uff_E=561.98	-7.6	0	0
A_E_7KP7(6)_LMPR01070281_uff_E=536.61	-7.4	0	0
A_E_7KP7(6)_LMPR01070271_uff_E=556.73	-7.3	0	0
A_E_7KP7(6)_LMPR01070224_uff_E=292.41	-7.3	0	0
A_E_7KP7(6)_LMPR01070183_uff_E=687.88	-7.3	0	0
A_E_7KP7(6)_LMPR01070195_uff_E=497.71	-7.1	0	0
A_E_7KP7(6)_LMPR01070194_uff_E=420.70	-7.1	0	0
A_E_7KP7(6)_LMPR01070187_uff_E=430.38	-7	0	0
A_E_7KP7(6)_LMPR01070209_uff_E=256.28	-6.9	0	0
A_E_7KP7(6)_LMPR01070201_uff_E=1958.57	-6.7	0	0
A_E_7KP7(6)_LMPR01070200_uff_E=674.29	-6.7	0	0
A_E_7KP7(6)_LMPR01070261_uff_E=630.59	-6.6	0	0
A_E_7KP7(6)_LMPR01070203_uff_E=2390.23	-6.6	0	0
A_E_7KP7(6)_LMPR01070156_uff_E=563.01	-6.6	0	0
A_E_7KP7(6)_LMPR01070186_uff_E=355.27	-6.5	0	0
A_E_7KP7(6)_LMPR01070146_uff_E=1098.29	-6.5	0	0
A_E_7KP7(6)_LMPR01070161_uff_E=712.38	-6.3	0	0
A_E_7KP7(6)_LMPR01070202_uff_E=480.02	-6.1	0	0
A_E_7KP7(6)_LMPR01070182_uff_E=761.70	-6.1	0	0
A_E_7KP7(6)_LMPR01070257_uff_E=298.81	-5.9	0	0
A_E_7KP7(6)_LMPR01070211_uff_E=155.96	-5.8	0	0
A_E_7KP7(6)_LMPR01070152_uff_E=405.23	-5.8	0	0
A_E_7KP7(6)_LMPR01070136_uff_E=444.37	-5.7	0	0
A_E_7KP7(6)_LMPR01070215_uff_E=643.26	-5.6	0	0
A_E_7KP7(6)_LMPR01070212_uff_E=451.17	-5.4	0	0
A_E_7KP7(6)_LMPR01070254_uff_E=265.60	-5.2	0	0
A_E_7KP7(6)_LMPR01070256_uff_E=265.88	-4.7	0	0
A_E_7KP7(6)_LMPR01070276_uff_E=581.36	-4.5	0	0
A_E_7KP7(6)_LMPR01070540_uff_E=513.04	-7.8	0	0
A_E_7KP7(6)_LMPR01070300_uff_E=2219.28	-7.6	0	0
A_E_7KP7(6)_LMPR01070541_uff_E=574.61	-7.5	0	0
A_E_7KP7(6)_LMPR01070301_uff_E=2022.44	-7.4	0	0
A_E_7KP7(6)_LMPR01070544_uff_E=467.47	-7.1	0	0
A_E_7KP7(6)_LMPR01070463_uff_E=1568.72	-7	0	0
A_E_7KP7(6)_LMPR01070282_uff_E=3551.30	-6.9	0	0
A_E_7KP7(6)_LMPR01070477_uff_E=252.53	-6.9	0	0
A_E_7KP7(6)_LMPR01070537_uff_E=434.72	-6.8	0	0
A_E_7KP7(6)_LMPR01070518_uff_E=304.82	-6.6	0	0
A_E_7KP7(6)_LMPR01070424_uff_E=255.10	-6.3	0	0
A_E_7KP7(6)_LMPR01070527_uff_E=230.30	-6.3	0	0
A_E_7KP7(6)_LMPR01070454_uff_E=415.18	-6	0	0
A_E_7KP7(6)_LMPR01070458_uff_E=592.48	-6	0	0
A_E_7KP7(6)_LMPR01070461_uff_E=1563.60	-5.9	0	0
A_E_7KP7(6)_LMPR01070490_uff_E=540.38	-5.8	0	0
A_E_7KP7(6)_LMPR01070494_uff_E=488.88	-5.8	0	0
A_E_7KP7(6)_LMPR01070482_uff_E=878.69	-5.7	0	0
A_E_7KP7(6)_LMPR01070460_uff_E=1612.88	-5.4	0	0
A_E_7KP7(6)_LMPR01070489_uff_E=474.02	-5	0	0
A_E_7KP7(6)_LMPR01070496_uff_E=415.94	-5	0	0
A_E_7KP7(6)_LMPR01070464_uff_E=1565.51	-4.8	0	0
A_E_7KP7(6)_LMPR01070493_uff_E=616.05	-4.8	0	0
A_E_7KP7(6)_LMPR01070445_uff_E=308.34	-4.7	0	0
A_E_7KP7(6)_LMPR01070491_uff_E=700.48	-4.6	0	0
A_E_7KP7(6)_LMPR01070473_uff_E=295.26	-4.5	0	0
A_E_7KP7(6)_LMPR01070475_uff_E=233.51	-4.5	0	0
A_E_7KP7(6)_LMPR01070480_uff_E=369.63	-4.5	0	0
A_E_7KP7(6)_LMPR01070492_uff_E=504.77	-4.5	0	0
A_E_7KP7(6)_LMPR01070495_uff_E=498.68	-4.5	0	0
A_E_7KP7(6)_LMPR01070470_uff_E=197.38	-4.4	0	0
A_E_7KP7(6)_LMPR01070303_uff_E=460.73	-4.2	0	0
A_E_7KP7(6)_LMPR01070476_uff_E=215.44	-4.2	0	0
A_E_7KP7(6)_LMPR01070479_uff_E=367.44	-4.2	0	0
A_E_7KP7(6)_LMPR01070619_uff_E=731.07	-8.6	0	0
A_E_7KP7(6)_LMPR01070668_uff_E=922.08	-8.6	0	0
A_E_7KP7(6)_LMPR01070632_uff_E=455.83	-8.4	0	0
A_E_7KP7(6)_LMPR01070677_uff_E=835.88	-8.2	0	0
A_E_7KP7(6)_LMPR01070693_uff_E=1704.72	-8.2	0	0
A_E_7KP7(6)_LMPR01070698_uff_E=727.28	-8	0	0
A_E_7KP7(6)_LMPR01070580_uff_E=644.09	-7.7	0	0
A_E_7KP7(6)_LMPR01070694_uff_E=1728.07	-7.7	0	0
A_E_7KP7(6)_LMPR01070557_uff_E=391.27	-7.6	0	0
A_E_7KP7(6)_LMPR01070651_uff_E=346.44	-7.6	0	0
A_E_7KP7(6)_LMPR01070674_uff_E=519.48	-7.6	0	0
A_E_7KP7(6)_LMPR01070678_uff_E=899.02	-7.4	0	0
A_E_7KP7(6)_LMPR01070588_uff_E=785.90	-7.3	0	0
A_E_7KP7(6)_LMPR01070552_uff_E=566.41	-7.2	0	0
A_E_7KP7(6)_LMPR01070585_uff_E=580.03	-7.2	0	0
A_E_7KP7(6)_LMPR01070661_uff_E=650.83	-7.2	0	0
A_E_7KP7(6)_LMPR01070638_uff_E=362.85	-7.1	0	0
A_E_7KP7(6)_LMPR01070647_uff_E=334.65	-7.1	0	0
A_E_7KP7(6)_LMPR01070681_uff_E=1050.12	-7.1	0	0
A_E_7KP7(6)_LMPR01070572_uff_E=622.24	-6.9	0	0
A_E_7KP7(6)_LMPR01070586_uff_E=542.31	-6.9	0	0
A_E_7KP7(6)_LMPR01070646_uff_E=304.18	-6.9	0	0
A_E_7KP7(6)_LMPR01070648_uff_E=271.35	-6.9	0	0
A_E_7KP7(6)_LMPR01070679_uff_E=578.52	-6.8	0	0
A_E_7KP7(6)_LMPR01070571_uff_E=850.20	-6.7	0	0
A_E_7KP7(6)_LMPR01070594_uff_E=714.34	-6.7	0	0
A_E_7KP7(6)_LMPR01070576_uff_E=746.39	-6.6	0	0
A_E_7KP7(6)_LMPR01070601_uff_E=591.59	-6.6	0	0
A_E_7KP7(6)_LMPR01070558_uff_E=1723.96	-6.5	0	0
A_E_7KP7(6)_LMPR01070561_uff_E=379.82	-6.5	0	0
A_E_7KP7(6)_LMPR01070602_uff_E=218.24	-6.5	0	0
A_E_7KP7(6)_LMPR01070603_uff_E=472.58	-6.5	0	0
A_E_7KP7(6)_LMPR01070622_uff_E=524.44	-6.5	0	0
A_E_7KP7(6)_LMPR01070560_uff_E=266.39	-6.4	0	0
A_E_7KP7(6)_LMPR01070587_uff_E=546.80	-6.4	0	0
A_E_7KP7(6)_LMPR01070597_uff_E=482.97	-6.4	0	0
A_E_7KP7(6)_LMPR01070551_uff_E=428.41	-6.3	0	0
A_E_7KP7(6)_LMPR01070658_uff_E=1093.23	-6.2	0	0
A_E_7KP7(6)_LMPR01070686_uff_E=452.05	-6.2	0	0
A_E_7KP7(6)_LMPR01070700_uff_E=708.68	-6.2	0	0
A_E_7KP7(6)_LMPR01070623_uff_E=560.24	-6.1	0	0
A_E_7KP7(6)_LMPR01070618_uff_E=868.92	-6	0	0
A_E_7KP7(6)_LMPR01070669_uff_E=699.60	-5.9	0	0
A_E_7KP7(6)_LMPR01070554_uff_E=845.84	-5.8	0	0
A_E_7KP7(6)_LMPR01070745_uff_E=1981.08	-8.3	0	0
A_E_7KP7(6)_LMPR01070829_uff_E=568.77	-8.3	0	0
A_E_7KP7(6)_LMPR01070832_uff_E=2308.92	-8.2	0	0
A_E_7KP7(6)_LMPR01070718_uff_E=999.38	-8.1	0	0
A_E_7KP7(6)_LMPR01070714_uff_E=1939.30	-8	0	0
A_E_7KP7(6)_LMPR01070785_uff_E=523.02	-8	0	0
A_E_7KP7(6)_LMPR01070796_uff_E=836.37	-8	0	0
A_E_7KP7(6)_LMPR01070746_uff_E=2143.64	-7.8	0	0
A_E_7KP7(6)_LMPR01070816_uff_E=700.95	-7.8	0	0
A_E_7KP7(6)_LMPR01070822_uff_E=910.24	-7.8	0	0
A_E_7KP7(6)_LMPR01070862_uff_E=2092.73	-7.8	0	0
A_E_7KP7(6)_LMPR01070866_uff_E=1025.20	-7.8	0	0
A_E_7KP7(6)_LMPR01070716_uff_E=733.43	-7.7	0	0
A_E_7KP7(6)_LMPR01070727_uff_E=531.82	-7.7	0	0
A_E_7KP7(6)_LMPR01070867_uff_E=1269.22	-7.7	0	0
A_E_7KP7(6)_LMPR01070821_uff_E=452.63	-7.6	0	0
A_E_7KP7(6)_LMPR01070824_uff_E=518.39	-7.6	0	0
A_E_7KP7(6)_LMPR01070842_uff_E=2732.01	-7.6	0	0
A_E_7KP7(6)_LMPR01070736_uff_E=647.30	-7.5	0	0
A_E_7KP7(6)_LMPR01070837_uff_E=2062.48	-7.5	0	0
A_E_7KP7(6)_LMPR01070715_uff_E=668.39	-7.4	0	0
A_E_7KP7(6)_LMPR01070717_uff_E=529.59	-7.4	0	0
A_E_7KP7(6)_LMPR01070864_uff_E=597.40	-7.4	0	0
A_E_7KP7(6)_LMPR01070748_uff_E=915.14	-7.3	0	0
A_E_7KP7(6)_LMPR01070764_uff_E=2301.86	-7.3	0	0
A_E_7KP7(6)_LMPR01070902_uff_E=517.52	-7.3	0	0
A_E_7KP7(6)_LMPR01070861_uff_E=1085.32	-7.2	0	0
A_E_7KP7(6)_LMPR01070741_uff_E=506.64	-7.1	0	0
A_E_7KP7(6)_LMPR01070865_uff_E=2229.12	-7.1	0	0
A_E_7KP7(6)_LMPR01070750_uff_E=2232.61	-7	0	0
A_E_7KP7(6)_LMPR01070823_uff_E=961.17	-6.9	0	0
A_E_7KP7(6)_LMPR01070873_uff_E=935.40	-6.9	0	0
A_E_7KP7(6)_LMPR01070874_uff_E=886.32	-6.8	0	0
A_E_7KP7(6)_LMPR01070879_uff_E=341.37	-6.8	0	0
A_E_7KP7(6)_LMPR01070882_uff_E=582.23	-6.7	0	0
A_E_7KP7(6)_LMPR01070817_uff_E=696.65	-6.6	0	0
A_E_7KP7(6)_LMPR01070877_uff_E=323.17	-6.6	0	0
A_E_7KP7(6)_LMPR01070876_uff_E=940.70	-6.4	0	0
A_E_7KP7(6)_LMPR01070702_uff_E=778.77	-6.2	0	0
A_E_7KP7(6)_LMPR01070749_uff_E=702.13	-6.1	0	0
A_E_7KP7(6)_LMPR01070789_uff_E=584.25	-6.1	0	0
A_E_7KP7(6)_LMPR01070721_uff_E=528.50	-6	0	0
A_E_7KP7(6)_LMPR01070752_uff_E=2302.61	-6	0	0
A_E_7KP7(6)_LMPR01070770_uff_E=1003.66	-5.9	0	0
A_E_7KP7(6)_LMPR01070720_uff_E=2589.28	-5.8	0	0
A_E_7KP7(6)_LMPR01070871_uff_E=944.87	-5.8	0	0
A_E_7KP7(6)_LMPR01070719_uff_E=2589.28	-5.6	0	0
A_E_7KP7(6)_LMPR01070747_uff_E=2015.75	-5.6	0	0
A_E_7KP7(6)_LMPR01070958_uff_E=709.96	-8.8	0	0
A_E_7KP7(6)_LMPR01070989_uff_E=726.72	-8.2	0	0
A_E_7KP7(6)_LMPR01070996_uff_E=533.42	-8.2	0	0
A_E_7KP7(6)_LMPR01070966_uff_E=338.33	-8.1	0	0
A_E_7KP7(6)_LMPR01070998_uff_E=815.70	-8.1	0	0
A_E_7KP7(6)_LMPR01071037_uff_E=548.74	-8.1	0	0
A_E_7KP7(6)_LMPR01070999_uff_E=1031.19	-8	0	0
A_E_7KP7(6)_LMPR01070988_uff_E=579.90	-7.9	0	0
A_E_7KP7(6)_LMPR01070950_uff_E=817.33	-7.8	0	0
A_E_7KP7(6)_LMPR01070990_uff_E=622.46	-7.8	0	0
A_E_7KP7(6)_LMPR01070921_uff_E=433.30	-7.6	0	0
A_E_7KP7(6)_LMPR01071048_uff_E=508.06	-7.6	0	0
A_E_7KP7(6)_LMPR01070912_uff_E=390.93	-7.5	0	0
A_E_7KP7(6)_LMPR01070908_uff_E=363.78	-7.4	0	0
A_E_7KP7(6)_LMPR01070931_uff_E=743.65	-7.4	0	0
A_E_7KP7(6)_LMPR01070946_uff_E=511.62	-7.4	0	0
A_E_7KP7(6)_LMPR01070968_uff_E=790.56	-7.4	0	0
A_E_7KP7(6)_LMPR01071000_uff_E=476.72	-7.4	0	0
A_E_7KP7(6)_LMPR01070907_uff_E=299.50	-7.3	0	0
A_E_7KP7(6)_LMPR01070913_uff_E=316.73	-7.3	0	0
A_E_7KP7(6)_LMPR01070991_uff_E=494.78	-7.3	0	0
A_E_7KP7(6)_LMPR01070992_uff_E=430.41	-7.3	0	0
A_E_7KP7(6)_LMPR01070926_uff_E=522.67	-7.2	0	0
A_E_7KP7(6)_LMPR01070970_uff_E=295.79	-7.1	0	0
A_E_7KP7(6)_LMPR01070980_uff_E=464.23	-7.1	0	0
A_E_7KP7(6)_LMPR01070986_uff_E=354.17	-7.1	0	0
A_E_7KP7(6)_LMPR01070984_uff_E=382.66	-6.9	0	0
A_E_7KP7(6)_LMPR01070982_uff_E=2146.17	-6.6	0	0
A_E_7KP7(6)_LMPR01070948_uff_E=659.05	-6.3	0	0
A_E_7KP7(6)_LMPR01071033_uff_E=603.40	-6.3	0	0
A_E_7KP7(6)_LMPR01071038_uff_E=804.59	-6.3	0	0
A_E_7KP7(6)_LMPR01090002_uff_E=119.66	-6.1	0	0
A_E_7KP7(6)_LMPR01070949_uff_E=726.00	-5.6	0	0
A_E_7KP7(6)_LMPR01071041_uff_E=505.81	-5.6	0	0
A_E_7KP7(6)_LMPR01071012_uff_E=1080.00	-5.5	0	0
A_E_7KP7(6)_LMPR01071047_uff_E=1764.51	-5.5	0	0
A_E_7KP7(6)_LMPR01070993_uff_E=405.50	-5.4	0	0
A_E_7KP7(6)_LMPR01071049_uff_E=249.80	-5.1	0	0
A_E_7KP7(6)_LMPR01071050_uff_E=412.90	-4.8	0	0
A_E_7KP7(6)_LMPR01090013_uff_E=366.80	-4.7	0	0
